# Supplementary material for: Holocene evolution of Portus Pisanus, the lost harbour of Pisa
Source: Sci Rep. 2018 Aug 23;8:11625. doi: 10.1038/s41598-018-29890-w (PMC6107670; doi:10.1038/s41598-018-29890-w)
Supplement: Supplementary file 1 — Raw data [file 41598_2018_29890_MOESM1_ESM.xlsx]

## Sheet: Fig 1
RELATIVE SEA-LEVEL RECONSTRUCTION - LIGURIAN SEA
Site	Lat	Long	Reference	Lab code	Material dated	14C age	Error	Delta R	Cal Age	Error	Facies	Indicative range	RSL	Error
Massaciucoli	43.83	10.33	Colombaroli et al., 2007	Poz-11380	Charcoal	5215	35		5908	6172	Open lagoon	MSL to -2	-4.8	1
Massaciucoli	43.83	10.33	Colombaroli et al., 2007	Poz-11381	na	5325	35		5994	6256	Open lagoon	MSL to -2	-4.9	1
Massaciucoli	43.83	10.33	Colombaroli et al., 2007	Poz-11382	Bark	5360	35		6004	6275	Open lagoon	MSL to -2	-5	1
Massaciucoli	43.83	10.33	Colombaroli et al., 2007	Poz-10665	Charcoal	5950	40		6676	6882	Saltmarsh	HAT-MSL	-6.4	0.6
Massaciucoli	43.83	10.33	Colombaroli et al., 2007	Poz-10666	Root	5880	40		6568	6794	Saltmarsh	HAT-MSL	-6.7	0.6
Versilia	43.81	10.34	Carboni et al., 2010	na	Organics	2206	52		2066	2343	Undifferentiated brackish	HAT-MLW	-1	0.6
Versilia	43.81	10.34	Carboni et al., 2010	na	Organics	2716	37		2754	2877	Undifferentiated brackish	HAT-MLW	-2.1	0.6
Versilia	43.81	10.34	Carboni et al., 2010	na	Shell (C. glaucum)	4122	53	35±42	3930	4346	Semi enclosed lagoon	MSL to -1	-2.5	0.6
Versilia	43.81	10.34	Carboni et al., 2010	na	Wood	3827	40		4094	4406	Semi enclosed lagoon	MSL to -1	-2.1	0.6
Versilia	43.81	10.34	Carboni et al., 2010	na	Shell (C. glaucum)	4467	40	35±42	4438	4786	Semi enclosed lagoon	MSL to -1	-2.2	0.6
Versilia	43.81	10.34	Carboni et al., 2010	na	Wood	4480	40		4975	5297	Semi enclosed lagoon	MSL to -1	-2.5	0.6
Versilia	43.81	10.34	Carboni et al., 2010	na	Wood	5405	58		6004	6300	Semi enclosed lagoon	MSL to -1	-3.5	0.6
Versilia	43.81	10.34	Carboni et al., 2010	na	Shell (C. glaucum)	6530	50	35±42	7324	7561	Semi enclosed lagoon	MSL to -1	-9	0.6
Versilia	43.81	10.34	Carboni et al., 2010	na	Shell (C. glaucum)	8419	48	35±42	9307	9528	Semi enclosed lagoon	MSL to -1	-29	0.6
Versilia	43.81	10.34	Carboni et al., 2010	na	Shell (C. glaucum)	8970	50	35±42	9461	9801	Undifferentiated brackish	HAT-MLW	-32.1	0.7
Versilia	43.81	10.34	Carboni et al., 2010	na	Shell (C. glaucum)	9590	60	35±42	10226	10590	Undifferentiated brackish	HAT-MLW	-34	0.7
Versilia	43.81	10.34	Carboni et al., 2010	na	Shell (C. glaucum)	7135	47		7854	8028	Semi enclosed lagoon	MSL to -1	-10	0.8
Arno Plain	43.73	10.43	Amorosi et al., 2009	S1	Marine shell	7370	60		7641	7934	Open lagoon	MSL to -2	-12.5	1
Arno Plain	43.73	10.43	Amorosi et al., 2009	S1	Organics	10625	60		12428	12711	Open lagoon	MSL to -2	-45.1	1.1
Arno Plain	43.73	10.43	Amorosi et al., 2009	P1	Marine shell	7650	40		7944	8193	Open lagoon	MSL to -2	-13.9	1
Pisa	43.7	10.3	Vacchi et al., 2016	na	Shell (C. glaucum)	5800	80	35±42	5950	6362	Open lagoon	MSL to -2	-4.7	1
Portus Pisanus	43.7	10.3	Mazzini et al., 2017		Shell (C. glaucum)	5275	60	35±42	5438	5782	Semi enclosed lagoon	MSL to -1	-3.25	0.6
Giraglia	43.02	9.4	Laborel et al., 1994	LGQ- 835	Coralline algae	1050	60		731	1256	Lithophyllum byssoides rim	HAT-MSL	-0.3	0.3
Giraglia	43.02	9.4	Laborel et al., 1994	LGQ- 836	Coralline algae	2340	65		2063	2742	Lithophyllum byssoides rim	HAT-MSL	-0.75	0.3
Giraglia	43.02	9.4	Laborel et al., 1994	LGQ- 837	Coralline algae	2640	65		2356	3032	Lithophyllum byssoides rim	HAT-MSL	-0.85	0.3
Giraglia	43.02	9.4	Laborel et al., 1994	LGQ- 838	Coralline algae	3120	60		2993	3606	Lithophyllum byssoides rim	HAT-MSL	-1.1	0.3
Centuri	42.96	9.34	Laborel et al., 1994	LGQ- 839	Coralline algae	1730	65		1360	1925	Lithophyllum byssoides rim	HAT-MSL	-0.4	0.3
Centuri	42.96	9.34	Laborel et al., 1994	LGQ- 840	Coralline algae	830	60		555	966	Lithophyllum byssoides rim	HAT-MSL	-0.55	0.3
Centuri	42.96	9.34	Laborel et al., 1994	LGQ- 841	Coralline algae	2960	65		2794	3440	Lithophyllum byssoides rim	HAT-MSL	-0.95	0.3
Centuri	42.96	9.34	Laborel et al., 1994	LGQ- 842	Coralline algae	3580	65		3515	4281	Lithophyllum byssoides rim	HAT-MSL	-1.1	0.3
Centuri	42.96	9.34	Laborel et al., 1994	LGQ- 843	Coralline algae	3470	75		3387	4147	Lithophyllum byssoides rim	HAT-MSL	-1.3	0.3
Please note that the original 14C dates in Laborel et al., 1994 are unusually reported with a 2σ error, we uniformed them to 1σ before the calibration
References
Amorosi, A., Lucchi, M.R., Rossi, V. & Sarti, G. Climate change signature of small-scale parasequences from Lateglacial–Holocene transgressive deposits of the Arno valley fill. Palaeogeography, Palaeoclimatology, Palaeoecology 273, 142-152 (2009).
Carboni, M.G., Bergamin, L., Di Bella, L., Esu, D., Cerone, E.P., Antonioli, F. & Verrubbi, V. Palaeoenvironmental reconstruction of late Quaternary foraminifera and molluscs from the ENEA borehole (Versilian plain, Tuscany, Italy). Quaternary Research 74, 265-276 (2010).
Colombaroli, D., Marchetto, A. & Tinner, W. Long‐term interactions between Mediterranean climate, vegetation and fire regime at Lago di Massaciuccoli (Tuscany, Italy). Journal of Ecology 95, 755-770 (2007).
Laborel, J., Morhange, C., Lafont, R., Le Campion, J., Laborel-Deguen, F. & Sartoretto, S. Biological evidence of sea-level rise during the last 4500 years on the rocky coasts of continental southwestern France and Corsica. Marine Geology 120, 203-223 (1994).
Mazzini, I., Rossi, V., Da Prato, S. & Ruscito, V. Ostracods in archaeological sites along the Mediterranean coastlines: three case studies from the Italian peninsula in the archaeological and forensic applications of microfossils: a deeper understanding of human history (eds Williams, M., Hill, T., Boomer, I. & Wilkinson, I.P.) 121-142 (Geological Society, London, 2017).
Vacchi, M., Marriner, N., Morhange, C., Spada, G., Fontana, A. & Rovere, A. Multiproxy assessment of Holocene relative sea-level changes in the western Mediterranean: sea-level variability and improvements in the definition of the isostatic signal. Earth-Science Reviews 155, 172-197 (2016).

## Sheet: Fig 2
PORTUS PISANUS CORE PP3
RADIOCARBON DATES
				Calibrated dates BP - BC		Intercepts
	Code	Depth (cm)	14C yr BP	2σ - 95%	2σ - 95%	BP	AD / BC
	Beta-448577	255	740±30	700-660	1290-1250	675	1275 AD
	Beta-448578	330	3560±30	3925-3825	1975-1875	3850	1900 BC
	Beta-448580	380	3740±30	4155-4065	2205-2115	4130	2180 BC
	Beta-448583	425	4030±30	4570-4425	2620-2475	4465	2515 BC
	Beta-448579	505	4490±30	5300-5035	3350-3085	5065	3115 BC
	Beta-448581	710	4960±30	5750-5600	3800-3650	5660	3710 BC
	Beta-448586	800	6800±30	7690-7580	5740-5630	7660	5710 BC
	Beta-448585	825	6880±30	7760-7665	5810-5715	7690	5740 BC
	Beta-448584	890	7180±30	8025-7955	6075-6005	7990	6040 BC

## Sheet: Fig 3
PORTUS PISANUS CORE PP3 %
	Abies	Fen trees				Freshwater plants						Mixed Oak forest										Wet meadow							Warm woodland					Shrubland							Coastal pine-oak woodland								Backshore scrubs
Age cal yr BP	Abies	Alnus	Betula	Populus	Salix	Cyperaceae	Alismataceae	Lemna	Myriophyllum	Potamogeton	Typha	Acer	Carpinus betulus	Corylus	Fagus	Frangula	Fraxinus	Hedera	Quercus deciduous	Tilia	Ulmus	Campanulaceae	Primulaceae	Ranunculaceae	Scrofulariaceae	Solanaceae	Thalictrum	Urticaceae	Buxus	Castanea	Filipendula	Juglans	Viburnum	Cistus	Ericaceae	Helianthemum	Juniperus	Lamiaceae	Phillyrea	Rhamnus	Pinus	Quercus ilex	Ostrya	Sanguisorba	Scabiosa	Teucrium	Thymelaceae	Valerianaceae	Apiaceae
0	0	0.581395	0.193798	0.581395	0.193798	1.10701	1.29151	0.369004	0.369004	0.553506	1.10701	0.193798	0.775194	0.968992	0.775194	0.387597	0.968992	0.581395	1.93798	0.387597	1.74419	0.387597	0.193798	0.387597	0.193798	0.387597	0.193798	0.387597	0.581395	0.581395	0.581395	0.581395	0.581395	1.74419	2.71318	1.55039	2.51938	2.13178	2.51938	2.71318	5.23256	4.45736	3.10078	3.29457	3.68217	3.29457	3.48837	3.10078	1.35659
27.551	0	0.204082	0	0.204082	0	0.201613	0.201613	0.201613	0.201613	0.201613	0.201613	0.204082	0.816327	1.02041	0.816327	0.408163	1.02041	0.612245	2.04082	0.408163	1.83673	0.204082	0	0.204082	0	0.204082	0	0.204082	0.408163	0.408163	0.408163	0.408163	0.408163	1.83673	2.85714	1.63265	2.65306	2.2449	2.65306	2.85714	5.30612	4.4898	3.06122	3.26531	3.67347	3.26531	3.46939	3.06122	1.42857
55.102	0	0.455581	0.22779	0.455581	0.22779	0.657895	1.09649	0.438596	0.438596	0.438596	0.657895	0.455581	1.13895	1.36674	1.13895	0.683371	1.36674	0.911162	2.50569	0.683371	2.2779	0.455581	0.22779	0.455581	0.22779	0.455581	0.22779	0.455581	0.455581	0.455581	0.455581	0.455581	0.455581	1.82232	2.96128	1.59453	2.73349	2.2779	2.73349	2.96128	5.69476	4.7836	3.18907	3.41686	3.87244	3.41686	3.64465	3.18907	0.911162
82.6531	0	0.524934	0.262467	0.524934	0.262467	0.510204	1.02041	0.255102	0.255102	0.255102	0.510204	0.524934	1.31234	1.5748	1.31234	0.787402	1.5748	1.04987	2.88714	0.787402	2.62467	0.787402	0.524934	0.787402	0.524934	0.787402	0.524934	0.787402	0.524934	0.524934	0.524934	0.524934	0.524934	1.83727	3.14961	1.5748	2.88714	2.3622	2.88714	3.14961	5.51181	4.46194	2.62467	2.88714	3.14961	2.88714	3.14961	2.62467	0.524934
110.204	0.626959	2.82132	1.88088	2.82132	1.88088	4.10256	3.84615	1.79487	2.05128	2.5641	3.84615	2.82132	4.07524	4.38871	4.07524	3.1348	4.38871	3.1348	6.26959	3.1348	5.01567	2.82132	2.82132	3.1348	3.1348	2.82132	3.1348	3.1348	0.626959	0.626959	0.626959	0.626959	0.626959	0	0	0	0	0	0	0	2.19436	1.88088	0	0	0	0	0	0	0
123.98	0.996678	3.65449	2.65781	3.65449	2.65781	4.72441	4.46194	2.09974	2.3622	2.88714	4.46194	2.65781	3.98671	4.31894	3.98671	2.99003	4.31894	2.99003	6.31229	2.99003	4.98339	2.99003	2.99003	3.32226	3.32226	2.99003	3.32226	3.32226	0.332226	0.332226	0.332226	0.332226	0.332226	0	0	0	0	0	0	0	2.32558	1.99336	0	0	0	0	0	0	0
165.306	0.986842	2.63158	2.30263	2.63158	1.97368	4.13223	3.58127	1.65289	1.65289	1.65289	3.58127	2.63158	3.94737	4.27632	3.94737	2.96053	4.27632	2.96053	6.25	2.96053	4.93421	2.30263	2.30263	2.63158	2.63158	2.30263	2.63158	2.63158	0.328947	0.328947	0.328947	0.328947	0.328947	0.328947	0.328947	0.328947	0.328947	0.328947	0.328947	0.328947	3.28947	2.63158	0.328947	0.328947	0.328947	0.328947	0.328947	0.328947	0
192.857	0.934579	2.49221	2.18069	2.49221	1.86916	4.52261	4.27136	2.01005	2.26131	2.01005	4.27136	2.18069	3.42679	3.42679	3.42679	2.49221	3.42679	2.49221	5.29595	2.49221	4.04984	2.18069	2.18069	2.49221	2.49221	2.18069	2.49221	2.49221	0.623053	0.623053	0.623053	0.623053	0.623053	0.623053	0.623053	0.623053	0.623053	0.623053	0.623053	0.623053	3.73832	3.11526	0.623053	0.623053	0.623053	0.623053	0.623053	0.623053	0.311526
220.408	1.26582	3.48101	4.11392	3.48101	2.8481	5.48926	5.2506	2.86396	2.86396	2.6253	5.48926	2.21519	3.48101	3.48101	3.48101	2.53165	3.48101	2.53165	5.37975	2.53165	4.11392	2.53165	2.53165	2.8481	2.8481	2.53165	2.8481	2.8481	0.632911	0.632911	0.632911	0.632911	0.632911	0.316456	0.316456	0.316456	0.316456	0.316456	0.316456	0.316456	3.16456	2.53165	0	0	0	0	0	0	0
247.959	1.63399	3.26797	3.92157	3.26797	2.61438	5.62347	5.37897	2.93399	2.93399	2.68949	5.62347	1.96078	3.26797	3.26797	3.26797	2.28758	3.26797	2.28758	5.22876	2.28758	3.92157	2.61438	2.61438	2.94118	2.94118	2.61438	2.94118	2.94118	0.326797	0.326797	0.326797	0.326797	0.326797	0.653595	0.653595	0.653595	0.653595	0.653595	0.653595	0.653595	3.59477	2.94118	0.326797	0.326797	0.326797	0.326797	0.326797	0.326797	0
289.286	1.62338	5.51948	6.16883	5.84416	4.87013	6.4588	6.23608	4.00891	4.00891	4.23163	6.4588	1.62338	2.92208	2.92208	2.92208	1.94805	2.92208	1.94805	4.87013	1.94805	3.57143	3.57143	3.57143	3.8961	3.57143	3.24675	3.57143	3.57143	0	0	0	0	0	0	0	0	0	0	0	0	3.24675	2.5974	0	0	0	0	0	0	0
316.837	1.69492	4.40678	5.08475	4.40678	3.72881	6.2201	5.98086	3.58852	3.58852	3.82775	6.2201	2.0339	3.38983	3.38983	3.38983	2.37288	3.38983	2.37288	5.42373	2.37288	4.0678	3.05085	3.05085	3.38983	3.05085	2.71186	3.05085	3.38983	0	0	0	0	0	0	0	0	0	0	0	0	3.38983	2.71186	0	0	0	0	0	0	0
344.388	1.27389	3.18471	3.82166	3.18471	2.54777	5.51559	5.27578	2.8777	2.8777	2.63789	5.51559	1.91083	3.18471	3.18471	3.18471	2.2293	3.18471	2.2293	5.09554	2.2293	3.82166	2.54777	2.54777	2.86624	2.86624	2.54777	2.86624	3.18471	0.318471	0.318471	0.318471	0.318471	0.318471	0.318471	0.318471	0.318471	0.955414	0	0.318471	0.318471	3.18471	2.54777	0	0	0	0	0	0	0
371.939	1.2012	2.4024	3.003	2.4024	1.8018	4.95283	4.71698	2.35849	2.35849	2.12264	4.95283	1.8018	3.003	3.003	3.003	2.1021	3.003	2.1021	4.8048	2.1021	3.6036	1.8018	1.8018	2.1021	2.1021	1.8018	2.1021	2.4024	0.600601	0.600601	0.600601	0.600601	0.600601	0.600601	0.600601	0.600601	1.5015	0.3003	0.600601	0.600601	3.6036	3.003	0.3003	0	0.3003	0.3003	0	0.600601	0
399.49	1.38122	2.48619	3.03867	2.48619	1.9337	4.79303	4.57516	2.39651	2.39651	2.17865	4.79303	1.38122	2.48619	2.48619	2.48619	1.65746	2.48619	1.65746	4.14365	1.65746	3.03867	1.65746	1.65746	1.9337	1.9337	1.65746	1.9337	2.20994	0.276243	0.276243	0.276243	0.276243	0.276243	0.828729	0.828729	0.828729	1.65746	0.552486	0.828729	0.828729	3.59116	3.03867	0.552486	0.276243	0.552486	0.552486	0.276243	0.828729	0
427.041	1.01266	2.02532	2.53165	2.02532	1.51899	4.32099	4.11523	2.05761	2.05761	1.85185	4.32099	1.26582	2.27848	2.27848	2.27848	1.51899	2.27848	1.51899	3.79747	1.51899	2.78481	1.77215	1.77215	2.02532	2.02532	1.77215	2.02532	2.27848	0.253165	0.253165	0.253165	0.253165	0.253165	1.26582	1.26582	1.26582	2.02532	1.01266	1.26582	1.26582	3.5443	3.03797	0.759494	0.506329	0.759494	0.759494	0.506329	1.01266	0.253165
454.592	0.995025	1.99005	2.48756	1.99005	1.49254	4.10678	3.90144	1.84805	1.84805	1.64271	4.10678	0.995025	1.99005	1.99005	1.99005	1.24378	1.99005	1.24378	3.48259	1.24378	2.48756	1.49254	1.49254	1.74129	1.74129	1.49254	1.74129	1.99005	0.248756	0.248756	0.248756	0.248756	0.248756	1.49254	1.49254	1.49254	2.23881	1.24378	1.49254	1.49254	3.73134	3.23383	0.995025	0.746269	0.995025	0.995025	0.746269	1.24378	0.497512
482.143	1.13895	2.2779	2.73349	2.50569	1.82232	4.71869	4.53721	1.99637	2.17786	2.35935	4.53721	0.683371	1.36674	1.36674	1.36674	0.683371	1.59453	0.683371	2.73349	0.683371	1.82232	1.36674	1.36674	1.59453	1.59453	1.36674	1.59453	1.82232	0	0	0	0	0	1.59453	1.59453	1.82232	2.50569	1.36674	1.59453	1.59453	3.87244	3.41686	1.36674	1.13895	1.36674	1.36674	1.13895	1.59453	0.683371
509.694	1.12867	1.80587	2.0316	1.80587	1.12867	3.96975	3.78072	1.51229	1.70132	1.51229	3.78072	0.677201	1.3544	1.3544	1.3544	0.677201	1.58014	0.677201	2.7088	0.677201	1.80587	1.12867	1.12867	1.3544	1.3544	1.12867	1.3544	1.58014	0.225734	0.451467	0.225734	0.451467	0.225734	2.0316	2.0316	2.25734	2.93454	1.80587	2.0316	2.0316	4.06321	3.61174	1.58014	1.3544	1.58014	1.58014	1.3544	1.80587	0.677201
578.571	0.845666	1.2685	0.634249	1.2685	0.634249	2.85171	2.6616	0.760456	0.95057	0.95057	1.90114	0.634249	1.2685	1.2685	1.2685	0.634249	1.47992	0.634249	2.537	0.634249	1.69133	0.634249	0.634249	0.845666	0.845666	0.634249	0.845666	1.05708	0.422833	0.634249	0.422833	0.634249	0.422833	2.32558	2.32558	2.537	3.17125	2.11416	2.32558	2.32558	4.01691	3.59408	1.69133	1.47992	1.69133	1.69133	1.47992	1.90275	0.845666
606.122	0.862069	0.862069	0.431034	0.862069	0.215517	1.81452	2.01613	0.403226	0.604839	0.403226	1.20968	0.431034	0.862069	0.862069	0.431034	0.431034	1.07759	0.431034	1.72414	0.431034	1.07759	0.431034	0.431034	0.646552	0.646552	0.431034	0.646552	0.862069	0.215517	0.431034	0.215517	0.431034	0.215517	2.80172	2.80172	3.01724	3.66379	2.58621	2.80172	2.80172	4.09483	3.66379	1.72414	1.50862	1.72414	1.72414	1.50862	1.93966	1.07759
619.898	0.842105	0	0	0	0	0	0	0	0	0	0	0	0	0	0	0	0	0	0.421053	0	0	0	0	0	0	0	0	0	0	0	0	0	0	3.36842	3.36842	3.57895	4.21053	3.15789	3.36842	3.36842	4.21053	3.78947	1.89474	1.68421	1.89474	1.89474	1.68421	2.10526	2.10526
647.449	1.07759	0	0	0	0	0	0	0	0	0	0	0	0	0	0	0	0	0	0.431034	0	0	0	0	0	0	0	0	0	0	0	0	0	0	3.66379	3.66379	3.87931	4.52586	3.44828	3.66379	3.66379	3.66379	3.23276	1.2931	1.07759	1.2931	1.2931	1.07759	1.50862	2.15517
675	0.879121	0	0	0	0	0	0	0	0	0	0	0.21978	0.43956	0.659341	0.879121	0.21978	0.659341	0.43956	1.53846	0.43956	0.659341	0.21978	0.21978	0.43956	0.21978	0.21978	0.21978	0.43956	0.21978	0.21978	0.21978	0.21978	0.21978	3.07692	3.07692	3.2967	3.95604	2.85714	3.07692	3.07692	3.51648	3.07692	1.0989	0.879121	1.0989	1.0989	0.879121	1.31868	1.75824
1013.67	1.13636	0	0	0	0	0	0	0	0	0	0	0	0	0	0	0	0	0	1.13636	0	0	0	0	0	0	0	0	0	0	0	0	0	0	3.63636	4.09091	4.09091	5	3.40909	3.86364	3.86364	3.86364	3.40909	1.36364	1.13636	1.36364	1.36364	1.13636	1.59091	1.81818
1310	1.13895	0	0	0	0	0	0	0	0	0	0	0	0	0	0	0	0	0	1.13895	0	0	0	0	0	0	0	0	0	0	0	0	0	0	3.41686	3.64465	3.64465	4.55581	3.18907	3.41686	3.41686	4.32802	3.87244	1.82232	1.59453	1.82232	1.82232	1.59453	2.05011	2.05011
1521.67	1.2285	0	0	0	0	0	0	0	0	0	0	0	0	0	0	0	0	0	1.2285	0	0	0	0	0	0	0	0	0	0	0	0	0	0	3.6855	3.9312	3.9312	4.914	3.4398	3.6855	3.6855	4.1769	3.6855	1.4742	1.2285	1.4742	1.4742	1.2285	1.7199	1.9656
1733.33	1.53453	0	0	0	0	0	0	0	0	0	0	0	0	0	0	0	0.255754	0	1.27877	0	0	0	0	0	0	0	0	0	0	0	0	0	0	3.32481	3.58056	3.58056	4.60358	3.06905	3.32481	3.32481	4.09207	3.58056	1.27877	1.02302	1.27877	1.27877	1.02302	1.53453	2.04604
1945	1.8617	0.265957	0	0.265957	0.265957	0.518135	0.777202	0.259067	0.259067	0.259067	0.518135	0.265957	0.531915	0.531915	0.265957	0.265957	0.797872	0.265957	1.8617	0.265957	0.797872	0.265957	0.265957	0.265957	0.265957	0.265957	0.265957	0.265957	0.265957	0.265957	0.265957	0.265957	0.265957	3.19149	3.45745	3.45745	4.52128	2.92553	3.19149	3.19149	4.25532	3.7234	1.32979	1.06383	1.32979	1.32979	1.06383	1.59574	1.32979
2156.67	1.94444	1.38889	0.555556	1.38889	1.11111	2.25	2.25	1	1.25	1.25	2	0.555556	1.38889	1.11111	1.38889	0.555556	1.66667	0.833333	3.05556	0.833333	1.66667	1.11111	1.38889	1.38889	1.11111	1.11111	0.833333	1.66667	0.555556	0.555556	0.555556	0.555556	0.555556	1.94444	2.22222	2.22222	3.33333	1.94444	1.94444	1.94444	4.16667	3.61111	1.11111	0.833333	1.11111	1.11111	0.833333	1.38889	0.555556
3003.33	2.22222	0.277778	0	0.277778	0	0.275482	0.275482	0	0	0	0.275482	0	0.555556	0.277778	0.555556	0	0.833333	0.277778	1.94444	0.277778	0.555556	0.277778	0.277778	0.277778	0.277778	0.277778	0.277778	0.277778	0	0	0	0	0	3.33333	3.61111	3.61111	4.72222	3.05556	3.33333	3.33333	4.44444	3.88889	1.38889	1.11111	1.38889	1.38889	1.11111	1.66667	1.38889
3426.67	2.14477	1.34048	0.536193	1.07239	0.80429	1.97044	2.21675	0.985222	0.738916	0.985222	1.23153	0.536193	1.07239	0.80429	1.07239	0.536193	1.34048	0.80429	2.41287	0.80429	1.07239	1.07239	1.07239	1.07239	1.07239	0.80429	1.07239	1.07239	0.268097	0.268097	0.268097	0.268097	0.268097	2.41287	2.94906	2.68097	3.75335	2.14477	2.68097	2.68097	4.02145	3.48525	1.07239	0.80429	1.07239	1.07239	0.80429	1.34048	0.80429
3850	2.98913	0.815217	0.271739	0.271739	0.271739	0.78329	0.78329	0.522193	0.522193	0.522193	0.78329	0	0.543478	0.271739	0.543478	0	0.815217	0.271739	1.90217	0.271739	0.543478	0.815217	0.815217	0.815217	0.815217	0.543478	0.815217	0.815217	0	0	0	0.271739	0	2.98913	3.53261	3.26087	4.34783	2.71739	3.26087	3.26087	4.07609	3.53261	1.08696	0.815217	1.08696	1.08696	0.815217	1.3587	1.63043
3906	3.77907	1.45349	0.581395	0.872093	0.872093	1.87668	1.60858	0.80429	0.80429	1.07239	1.60858	0.290698	0.872093	0.581395	0.872093	0.290698	1.16279	0.581395	2.32558	0.581395	0.872093	0.872093	0.872093	0.872093	0.872093	0.581395	0.872093	0.872093	0.290698	0.290698	0.290698	0.581395	0.290698	2.61628	3.19767	2.90698	4.06977	2.32558	2.90698	2.90698	4.06977	3.48837	0.872093	0.581395	0.872093	0.872093	0.581395	1.16279	0.872093
3962	3.73563	0.287356	0	0.287356	0	0.837989	0.837989	0.27933	0.27933	0	0.558659	0	0	0	0	0	0	0	0.862069	0	0	0.287356	0.574713	0.574713	0.287356	0.287356	0.287356	0.574713	0	0	0	0	0	3.73563	4.31034	4.02299	5.17241	3.44828	4.02299	4.02299	4.5977	4.02299	1.43678	1.14943	1.43678	1.14943	1.14943	1.43678	1.43678
4018	5.10949	1.09489	0.364964	0.729927	0.364964	1.70068	2.04082	0.680272	0.680272	0.340136	1.36054	0	0	0	0	0	0	0	1.45985	0	0	0.364964	0.729927	0.729927	0.364964	0.364964	0.364964	0.729927	0	0	0	0	0	3.64964	4.74453	4.0146	5.10949	3.28467	3.64964	4.0146	5.47445	4.74453	1.45985	1.09489	1.45985	1.09489	1.09489	1.45985	0.729927
4051.6	3.85675	0	0	0	0	0	0	0	0	0	0	0	0	0	0	0	0	0	1.10193	0	0	0	0	0	0	0	0	0	0	0	0	0	0	3.58127	4.13223	3.85675	4.95868	3.30579	3.85675	3.85675	4.13223	3.58127	1.10193	0.826446	1.10193	0.826446	0.826446	1.10193	1.92837
4130	4.26065	0	0	0	0	0	0	0	0	0	0	0	0	0	0	0	0	0	1.25313	0	0	0	0	0	0	0	0	0	0	0	0	0	0	2.75689	3.50877	3.00752	4.01003	2.50627	3.00752	3.00752	5.26316	4.01003	1.75439	1.75439	1.75439	1.75439	1.50376	1.75439	2.00501
4390.56	4.0404	0	0	0	0	0	0	0	0	0	0	0	0	0	0	0	0	0	1.26263	0	0	0	0	0	0	0	0	0	0.505051	0.252525	0.252525	0.505051	0.252525	2.52525	3.28283	2.77778	3.78788	2.27273	2.77778	2.77778	7.57576	5.30303	2.77778	2.27273	2.52525	2.27273	2.27273	2.77778	1.51515
4450.11	4.27136	0	0	0	0	0	0	0	0	0	0	0	0	0	0	0	0	0	1.25628	0	0	0	0	0	0	0	0	0	0.502513	0.251256	0.251256	0.502513	0.251256	3.76884	4.52261	4.0201	5.02513	3.26633	3.76884	4.0201	7.03518	4.77387	2.26131	1.75879	2.01005	1.75879	1.75879	2.26131	1.25628
4465	3.7296	0	0	0	0	0	0	0	0	0	0	0	0	0	0	0	0	0	1.1655	0	0	0	0	0	0	0	0	0	0.4662	0.2331	0.2331	0.4662	0.2331	2.7972	3.4965	3.0303	3.9627	2.331	2.7972	3.0303	7.69231	5.59441	2.7972	2.0979	2.331	2.0979	2.0979	2.5641	1.3986
4615	4.07125	0	0	0	0	0	0	0	0	0	0	0	0	0	0	0	0	0	1.27226	0	0	0	0	0	0.254453	0	0	0	0.763359	0.508906	0.508906	0.763359	0.508906	3.30789	4.07125	3.56234	4.58015	2.79898	3.30789	3.56234	7.63359	5.59796	2.54453	1.78117	2.03562	1.78117	1.78117	2.29008	1.01781
4690	5.28846	0	0	0	0	0	0	0	0	0	0	0.240385	0.480769	0.240385	0.480769	0.240385	0.480769	0.240385	1.92308	0.240385	0.480769	0.240385	0.240385	0.240385	0.480769	0.240385	0.240385	0.240385	0.961538	0.961538	0.961538	1.20192	0.721154	2.40385	2.88462	2.88462	3.84615	2.16346	2.64423	2.88462	8.65385	6.25	3.125	2.40385	2.40385	2.16346	2.16346	2.64423	0.480769
4765	4.34783	0	0	0	0	0	0	0	0	0	0	0	0	0	0	0	0	0	1.20773	0	0	0	0	0	0.241546	0	0	0	0.724638	0.724638	0.724638	0.966184	0.483092	2.41546	2.89855	2.89855	3.86473	2.17391	2.657	2.89855	7.48792	5.55556	2.657	1.93237	1.93237	1.69082	1.69082	2.17391	1.20773
4840	5.83554	0	0	0	0	0	0	0	0	0	0	0	0.265252	0.265252	0	0	0.530504	0	1.59151	0.265252	0.530504	0	0	0	0.265252	0	0	0	1.59151	1.59151	1.59151	1.85676	1.32626	2.38727	2.91777	2.91777	3.71353	2.12202	2.65252	2.91777	7.42706	5.57029	2.38727	1.59151	1.59151	1.32626	1.32626	1.85676	0.795756
4915	5.80808	1.26263	0.757576	1.0101	1.26263	2.2779	2.50569	0.911162	1.13895	0.911162	2.05011	0.757576	1.51515	1.76768	1.76768	1.0101	2.0202	0.757576	3.53535	1.26263	2.0202	1.0101	0.757576	1.0101	1.26263	0.757576	1.0101	1.0101	2.0202	1.76768	1.76768	2.27273	1.51515	1.76768	2.0202	2.27273	2.52525	1.26263	1.76768	1.76768	4.29293	3.28283	1.0101	0.505051	0.505051	0.505051	0.505051	0.505051	0.252525
5065	5.76441	1.00251	0.501253	0.75188	1.00251	1.41509	1.41509	0.471698	0.707547	0.707547	1.17925	0.501253	1.00251	1.00251	1.25313	0.75188	1.25313	0.501253	2.50627	0.75188	1.50376	0.75188	0.501253	0.75188	1.00251	0.501253	0.75188	0.75188	1.50376	1.50376	1.50376	1.75439	1.25313	2.25564	2.50627	2.75689	3.00752	1.75439	2.25564	2.25564	5.01253	4.01003	1.50376	1.00251	1.00251	0.75188	0.75188	1.00251	0.501253
5108.54	6.42674	0	0	0	0	0	0	0	0	0	0	0	0.257069	0	0	0	0	0	1.28535	0	0	0	0	0	0.257069	0	0	0	1.28535	1.28535	1.02828	1.54242	1.02828	2.82776	3.3419	3.59897	3.85604	2.31362	2.57069	2.57069	6.16967	5.14139	2.05656	1.54242	1.54242	1.28535	1.28535	1.79949	0.771208
5137.56	6.61376	0	0	0	0	0	0	0	0	0	0	0	0.26455	0	0	0	0	0	1.32275	0	0	0	0	0	0.26455	0	0	0	0.793651	0.793651	0.529101	0.793651	0.529101	3.96825	4.7619	4.7619	5.82011	3.43915	3.43915	3.7037	5.82011	4.7619	1.5873	1.0582	1.0582	0.793651	0.793651	1.32275	0.793651
5166.59	6.07595	0	0	0	0	0	0	0	0	0	0	0	0.253165	0	0	0	0	0	1.26582	0	0	0	0	0	0.253165	0	0	0	0.759494	0.759494	0.506329	0.759494	0.506329	2.53165	3.03797	2.27848	2.78481	2.27848	2.27848	2.27848	5.56962	4.55696	1.51899	1.01266	1.01266	0.759494	0.759494	1.26582	1.77215
5224.63	6.37755	0	0	0	0	0	0	0	0	0	0	0	0.255102	0	0	0	0	0	1.27551	0	0	0	0	0	0.255102	0	0	0	0.765306	0.765306	0.510204	0.765306	0.510204	3.31633	3.82653	3.31633	4.59184	2.80612	3.31633	3.31633	7.65306	6.37755	2.29592	1.78571	1.78571	1.27551	1.27551	2.04082	1.02041
5253.66	6.53266	0.753769	0.251256	0.251256	0.251256	0.733496	0.733496	0.244499	0.244499	0.244499	0.488998	0.251256	0.502513	0.251256	0.502513	0.251256	0.753769	0.502513	2.01005	0.251256	0.502513	0.251256	0.251256	0.251256	0.502513	0.251256	0.251256	0.251256	1.00503	1.00503	0.753769	1.00503	0.753769	2.51256	3.01508	2.26131	2.76382	2.26131	2.26131	2.26131	9.54774	7.78894	2.76382	2.26131	2.26131	2.01005	1.75879	2.51256	0.753769
5282.68	7.69231	1.28205	0.512821	1.02564	0.769231	1.43885	1.43885	0.719424	0.719424	0.719424	1.43885	0.769231	1.02564	1.28205	1.53846	0.769231	1.53846	0.769231	3.33333	0.769231	1.28205	0.512821	0.512821	0.512821	0.769231	0.512821	0.512821	0.512821	1.02564	1.02564	0.769231	1.02564	0.769231	2.30769	2.82051	2.05128	2.5641	2.05128	2.05128	2.05128	7.69231	6.41026	2.30769	1.79487	1.79487	1.28205	1.28205	2.05128	0.512821
5311.71	7.73196	0	0	0	0	0	0	0	0	0	0	0.257732	0.515464	0.773196	0.515464	0.257732	0.773196	0.515464	2.06186	0.257732	0.515464	0.257732	0.257732	0.257732	0.515464	0.257732	0.257732	0.257732	0.773196	0.773196	0.515464	0.773196	0.515464	2.83505	3.60825	2.31959	3.60825	2.83505	2.57732	2.83505	10.567	7.98969	2.83505	2.31959	2.57732	1.80412	1.80412	3.35052	0.773196
5369.76	7.90191	0	0	0	0	0	0	0	0	0	0	0	0	0.27248	0	0	0.27248	0	1.3624	0	0	0	0	0	0.27248	0	0	0	0.544959	0.544959	0.27248	0.544959	0.27248	4.08719	4.90463	3.54223	5.44959	4.63215	4.08719	3.81471	8.71935	6.26703	2.17984	1.90736	1.90736	1.3624	1.08992	1.3624	1.3624
5398.78	7.28643	0	0	0	0	0	0	0	0	0	0	0	0	0.251256	0	0	0.251256	0	1.25628	0	0	0	0	0	0.251256	0	0	0	0.502513	0.502513	0.251256	0.502513	0.251256	2.26131	2.76382	2.51256	3.76884	3.01508	2.76382	2.76382	7.78894	5.52764	1.75879	1.50754	1.50754	1.00503	0.753769	1.00503	1.75879
5427.8	9.04255	0.797872	0.531915	0.531915	0.797872	1.02828	0.771208	0.257069	0.257069	0.257069	0.771208	0.265957	0.531915	1.06383	0.797872	0.265957	0.797872	0.531915	2.12766	0.265957	1.06383	0.265957	0.531915	0.531915	0.797872	0.531915	0.265957	0.531915	1.06383	1.32979	1.32979	1.59574	1.06383	2.12766	2.65957	2.39362	3.7234	2.92553	2.65957	2.65957	8.24468	5.85106	1.8617	1.59574	1.59574	1.06383	0.797872	1.06383	1.06383
5456.83	8.49315	0	0	0	0	0	0	0	0	0	0	0	0	0	0	0	0	0	1.09589	0	0	0	0	0	0.273973	0	0	0	0.821918	1.09589	1.09589	1.36986	0.821918	2.73973	3.56164	3.0137	4.93151	3.28767	3.56164	3.0137	9.86301	8.21918	3.0137	2.19178	2.46575	1.64384	1.36986	1.64384	1.36986
5485.85	7.53769	0	0	0	0	0	0	0	0	0	0	0	0	0	0	0	0	0	1.00503	0	0	0	0	0	0.251256	0	0	0	0.502513	0.753769	0.753769	1.00503	0.502513	2.01005	2.51256	2.26131	3.76884	2.51256	2.76382	2.26131	7.53769	6.03015	2.01005	1.25628	1.75879	1.00503	0.753769	0.753769	2.01005
5514.88	10.061	0	0	0	0	0	0	0	0	0	0	0	0.304878	0.304878	0.304878	0	0.304878	0	1.52439	0	0	0	0	0.304878	0.609756	0	0	0	0.304878	0.609756	0.304878	0.914634	0.304878	2.43902	3.04878	2.7439	4.57317	3.04878	3.35366	2.7439	10.061	8.23171	3.35366	2.43902	3.04878	2.13415	1.82927	2.13415	1.21951
5543.9	11.1475	1.63934	0.655738	0.983607	0.983607	2.37389	1.48368	1.18694	1.18694	1.18694	2.07715	0.655738	0.983607	1.31148	1.31148	0.983607	1.63934	0.655738	3.27869	0.655738	1.31148	0.983607	0.983607	1.31148	1.63934	1.31148	1.31148	1.31148	0.327869	0.655738	0.327869	0.983607	0.327869	1.63934	2.29508	1.96721	3.27869	2.29508	2.62295	1.96721	8.19672	5.57377	1.96721	1.63934	2.29508	1.63934	1.31148	1.63934	0.983607
5572.93	9.60452	1.41243	0.564972	0.847458	0.847458	1.84211	1.05263	0.789474	0.789474	0.789474	1.57895	0.564972	0.847458	1.12994	1.12994	0.847458	1.41243	0.564972	2.82486	0.564972	1.12994	0.564972	0.564972	0.847458	1.12994	0.847458	0.847458	0.847458	0.564972	0.847458	0.564972	1.12994	0.564972	1.69492	2.25989	1.9774	3.38983	2.25989	2.54237	1.9774	7.9096	5.64972	2.25989	1.9774	2.54237	1.9774	1.69492	1.9774	1.12994
5601.95	9.49868	0	0	0	0	0	0	0	0	0	0	0	0.263852	0.527704	0.527704	0	0.263852	0	1.84697	0	0.263852	0	0	0	0	0	0	0	0.527704	0.791557	0.527704	1.05541	0.527704	2.37467	2.90237	2.63852	3.95778	2.90237	3.16623	2.63852	9.23483	6.86016	2.90237	2.63852	3.16623	2.63852	2.63852	2.90237	1.31926
5660	8.99743	0	0	0	0	0	0	0	0	0	0	0	0.257069	0.514139	0.514139	0	0.257069	0	1.79949	0	0.257069	0	0	0	0.257069	0	0	0	0.257069	0.514139	0.257069	0.771208	0.514139	1.79949	2.57069	2.31362	3.3419	2.57069	2.82776	2.31362	7.71208	5.9126	2.31362	2.05656	2.57069	2.05656	2.05656	2.31362	1.79949
5771.11	9.77654	1.39665	0.558659	0.837989	0.558659	1.57895	1.05263	0.526316	0.789474	0.789474	1.05263	0.558659	1.39665	1.39665	1.67598	0.837989	1.67598	1.11732	3.07263	0.837989	1.11732	0.558659	0.558659	0.837989	1.11732	0.837989	0.837989	0.837989	0.27933	0.558659	0.27933	0.837989	0.558659	1.39665	2.23464	1.95531	2.7933	2.23464	1.95531	1.95531	7.82123	5.86592	1.95531	1.67598	2.23464	1.67598	1.67598	1.95531	1.11732
5948.89	7.78894	0.753769	0	0	0	0.250627	0	0	0	0	0	0	0.251256	0.251256	0	0	0.502513	0	1.25628	0	0.251256	0	0	0	0.502513	0	0	0	0	0	0	0	0	2.26131	2.76382	2.51256	3.26633	2.76382	2.51256	2.26131	9.79899	7.78894	2.76382	2.51256	3.01508	2.51256	2.51256	3.01508	1.50754
6037.78	8.28729	1.38122	0	0	0	0.546448	0.273224	0	0	0	0.273224	0.276243	0.552486	0.552486	0.276243	0.276243	0.828729	0	1.9337	0	0.552486	0.552486	0.552486	0.552486	0.828729	0.552486	0.552486	0	0	0	0	0	0	1.9337	2.48619	2.20994	3.03867	2.48619	2.20994	1.9337	8.56354	7.18232	2.20994	2.20994	2.76243	2.20994	2.20994	2.48619	1.38122
6104.44	9.38416	1.75953	0	0	0.293255	0.57971	0.289855	0	0	0	0.289855	0.293255	0.58651	0.58651	0.293255	0.293255	0.879765	0	2.05279	0	0.58651	0.879765	0.879765	0.879765	1.17302	0.879765	0.879765	0.293255	0	0	0	0	0	1.46628	2.05279	1.75953	2.05279	2.05279	1.75953	1.75953	7.03812	6.45161	2.05279	2.05279	2.6393	2.05279	2.05279	2.34604	1.46628
6215.56	8.52941	1.76471	0	0	0.294118	0.581395	0.290698	0	0	0	0.290698	0.294118	0.588235	0.588235	0.294118	0.294118	0.882353	0	2.05882	0	0.588235	0.882353	0.882353	0.882353	1.17647	0.882353	0.882353	0.294118	0	0	0	0	0	1.17647	1.76471	1.47059	1.76471	1.76471	1.47059	1.47059	6.76471	6.17647	2.05882	1.76471	2.35294	1.76471	1.76471	2.05882	1.76471
6326.67	12.5413	2.64026	0.660066	0.660066	0.660066	1.84615	1.23077	0.615385	0.923077	0.615385	1.53846	1.32013	2.31023	2.64026	1.32013	1.32013	2.31023	1.65017	5.61056	1.32013	2.9703	1.32013	1.32013	1.65017	1.65017	1.32013	1.32013	0.990099	0	0	0	0	0	0.660066	1.32013	1.32013	1.65017	1.32013	0.990099	0.990099	5.94059	4.9505	1.32013	1.32013	1.9802	1.32013	1.32013	1.65017	0.990099
6548.89	11.4441	1.90736	0.27248	0.27248	0.27248	0.539084	0.269542	0	0	0	0.269542	0.27248	0.544959	0.544959	0.27248	0.27248	0.817439	0	1.90736	0	0.544959	0.817439	0.817439	1.08992	1.08992	0.817439	0.817439	0.544959	0	0	0	0	0	1.08992	1.63488	1.3624	1.90736	1.63488	1.3624	1.3624	7.35695	6.26703	2.17984	1.90736	2.45232	1.90736	1.90736	2.45232	1.63488
6993.33	12.3288	2.73973	0.821918	0.821918	0.821918	2.05656	1.28535	0.514139	0.514139	0.514139	1.28535	0.821918	1.09589	1.09589	1.09589	0.547945	1.91781	0.547945	3.28767	0.273973	1.64384	1.64384	1.64384	2.19178	1.91781	1.36986	1.36986	1.36986	0	0	0	0	0	1.09589	1.64384	1.36986	1.91781	1.64384	1.36986	1.36986	7.12329	6.0274	1.91781	1.64384	2.19178	1.64384	1.64384	2.19178	1.09589
7215.56	16.0256	3.84615	1.28205	1.28205	1.28205	3.15186	1.7192	1.14613	1.14613	1.14613	2.29226	1.28205	1.92308	2.24359	2.24359	1.28205	2.88462	1.28205	4.80769	0.961538	2.5641	1.92308	1.92308	2.5641	2.24359	1.60256	1.60256	1.60256	0	0	0	0	0	0.320513	0.641026	0.320513	0.320513	0.320513	0.320513	0.320513	6.08974	2.88462	0.961538	1.28205	1.28205	0.961538	0.961538	1.60256	0.961538
7660	11.1429	0.571429	0.285714	0	0.285714	0.833333	0.555556	0.277778	0.277778	0.277778	0.555556	0.285714	0.285714	0.571429	0.285714	0	0.571429	0	1.42857	0	0.571429	0.285714	0.285714	0.285714	0.571429	0.285714	0	0.285714	0	0	0	0	0	0.857143	0.857143	1.14286	0.857143	1.14286	1.14286	0.857143	6.28571	3.14286	1.71429	1.71429	1.71429	1.71429	1.71429	1.71429	3.14286
7678	17.8808	4.30464	1.3245	1.3245	1.3245	3.86905	1.4881	0.892857	0.892857	1.19048	1.78571	0.993377	1.65563	1.98675	1.98675	0.993377	2.64901	0.993377	5.62914	0.662252	2.31788	1.65563	1.65563	2.31788	1.98675	1.3245	1.3245	1.3245	0	0	0	0	0	0	0	0.331126	0.331126	0.331126	0.331126	0.331126	6.62252	2.64901	0.993377	0.993377	0.993377	0.993377	0.993377	1.3245	1.3245
7690	13.099	0.319489	0	0	0.319489	0	0	0	0	0	0	0	0.319489	0.638978	0.319489	0	0.638978	0	1.27796	0	0.638978	0.319489	0.319489	0.319489	0.638978	0	0.319489	0	0	0	0	0	0	0.638978	0.958466	0.958466	0.958466	1.27796	0.958466	0.638978	6.70927	3.19489	1.27796	1.27796	1.27796	1.27796	1.27796	1.91693	3.19489
7736.15	21.5625	4.375	0.9375	1.5625	1.25	0.906344	0.60423	0.302115	0.302115	0.302115	0.906344	0.9375	1.5625	1.875	1.875	0.9375	2.5	0.9375	5	0.625	2.1875	1.25	1.25	1.875	1.5625	0.9375	0.9375	0.9375	0	0	0	0	0	0	0	0.3125	0.3125	0.3125	0	0	5.625	2.8125	0.9375	0.9375	0.9375	0.9375	0.9375	1.5625	1.25
7828.46	21.7523	4.22961	0.906344	1.51057	1.20846	0.877193	0.584795	0.292398	0.292398	0.292398	0.877193	0.302115	1.20846	1.20846	1.51057	0.302115	1.81269	0.60423	4.22961	0.302115	1.51057	0.60423	0.906344	1.51057	1.20846	0.60423	0.302115	0.60423	0	0	0	0	0	0	0.302115	0.60423	0.60423	0.60423	0.302115	0	6.0423	3.02115	1.20846	1.20846	1.20846	1.20846	1.20846	2.1148	1.51057
7897.69	17.9894	3.43915	0.529101	0.793651	0.529101	0.263158	0	0	0	0	0.263158	0	0.529101	0.793651	0.793651	0	0.793651	0	2.6455	0	0.793651	0	0.26455	0.793651	0.529101	0	0	0	0	0	0	0	0	0.26455	0.529101	0.793651	1.0582	0.793651	0.529101	0.26455	7.67196	3.43915	1.5873	1.5873	1.32275	1.5873	1.85185	2.6455	2.1164
7943.85	21.3213	5.10511	1.2012	1.5015	0.900901	0.58651	0.293255	0.293255	0.293255	0.293255	0.58651	0.3003	0.900901	1.2012	1.2012	0.3003	1.2012	0.3003	3.9039	0	1.2012	0.3003	0.600601	1.2012	0.900901	0.3003	0	0.3003	0	0	0	0	0	0	0	0	0	0	0	0	6.90691	3.3033	1.5015	1.2012	1.2012	1.2012	1.5015	1.8018	2.1021
7990	23.5099	7.28477	1.65563	2.31788	1.3245	0.949367	0.632911	0.632911	0.632911	0.632911	0.949367	0.662252	1.3245	1.98675	1.65563	0.662252	1.98675	0.662252	4.96689	0.331126	1.65563	0.662252	0.993377	1.65563	1.3245	0.662252	0.331126	0.662252	0	0	0	0	0	0	0	0	0	0	0	0	6.29139	2.64901	0.993377	0.662252	0.993377	0.662252	0.662252	0.662252	1.3245
[truncated: 26 more columns]

## Sheet: Fig 4
PORTUS PISANUS CORE PP3										Charcoal fragments	Dinoflagellate cysts	Marine components		Cross-correlogram Backshore scrubs versus Dinoflagellate cysts							Cross-correlogram Coastal woodland versus Marine components
Age BP	Abies	Fen trees	Freshwater plants	Mixed Oak forest	Wet meadow	Warm woodland	Shrubland	Coastal pine-oak woodland	Backshore scrubs	(frag. per cm-3 x 10)	(cysts per cm-3 x 10)	(remains per 10 cm-3)		Lag	Correlation	Pvalue					Lag	Correlation	Pvalue
0	0	1.55039	4.79705	8.72093	2.13178	2.90698	15.8915	29.6512	23.4496	51	0	0		-80	-0.44259	3.9437e-05					-80	0.068605	0.54539
50	0	1.18923	3.2617	11.9091	2.19285	2.234	17.0195	30.9081	17.9366	22	0	0		-79	-0.43152	5.7681e-05					-79	-0.051306	0.6492
100	0.394752	6.50454	12.5018	30.8081	14.974	2.94586	6.61028	12.6757	4.48053	13	0	0		-78	-0.39071	0.0002844					-78	-0.18599	0.094322
150	0.990441	10.6682	17.989	39.2875	19.1994	1.65073	1.46021	6.58652	0.990441	2	0	0		-77	-0.34145	0.0015827					-77	-0.22618	0.039779
200	1.02046	10.302	20.7041	32.8445	17.1529	3.12804	3.80495	9.32265	4.63058	11	0	0		-76	-0.31242	0.0038131					-76	-0.15688	0.15411
250	1.63347	13.5271	25.4868	30.8775	19.8709	1.55428	4.35198	8.36734	0.980082	32	0	0		-75	-0.26807	0.013122					-75	-0.14371	0.18946
300	1.65148	20.5265	30.6263	29.4069	23.7016	0	0	5.94533	0.990889	45	0	0		-74	-0.23133	0.03211					-74	-0.10907	0.31748
350	1.25831	12.0683	24.0064	29.8849	18.2883	1.89464	3.03142	6.24155	1.39418	33	0	0		-73	-0.13736	0.20455					-73	-0.066219	0.54227
400	1.36805	9.87891	21.0469	23.4106	13.008	1.37709	6.46122	9.71199	9.52699	32	0	0		-72	-0.045897	0.67111					-72	-0.053002	0.62382
450	0.998174	7.98539	17.6807	19.1678	12.045	1.24772	10.6635	12.3651	16.2456	31	0	0		-71	0.044026	0.68205					-71	0.0040392	0.97003
500	1.13234	7.68894	17.7105	12.9087	9.6282	1.0158	14.0344	16.3343	22.6468	25	0	0		-70	0.11829	0.26683					-70	0.025064	0.8146
550	0.964609	5.05229	12.6739	12.3937	6.98151	2.13484	16.2839	17.288	23.7043	42	0	0		-69	0.19493	0.064076					-69	0.022176	0.83473
600	0.858424	2.68954	7.25704	8.71242	4.40638	1.73715	19.7298	17.8123	29.0849	136	0	0		-68	0.25415	0.014498					-68	-0.0051677	0.96101
650	1.05632	0	0	1.04419	0.211931	0.117739	26.0703	14.2819	46.3288	102	37.25	20		-67	0.28088	0.0063872					-67	-0.0088513	0.93289
700	0.898092	0	0	5.78383	1.83215	1.01786	22.8259	13.1337	40.9819	155	7.84366	0		-66	0.32226	0.0015373					-66	0.0023357	0.98217
750	0.936033	0	0	5.04378	1.54041	0.855781	23.6426	13.4671	41.1874	162	11.531	0		-65	0.336	0.00087181					-65	0.0097536	0.92526
800	0.973974	0	0	4.30374	1.24866	0.693702	24.4592	13.8005	41.393	143	15.2183	0		-64	0.38659	0.00010001					-64	-0.0093842	0.9277
850	1.01192	0	0	3.5637	0.956919	0.531622	25.2759	14.1338	41.5985	133	18.9056	0		-63	0.42956	1.1298e-05					-63	-0.00097173	0.99246
900	1.04986	0	0	2.82366	0.665176	0.369542	26.0926	14.4672	41.8041	136	22.5929	0		-62	0.45611	2.3608e-06					-62	-0.02103	0.83715
950	1.0878	0	0	2.08362	0.373432	0.207462	26.9092	14.8006	42.0096	121	26.2802	0		-61	0.45769	1.907e-06					-61	-0.010244	0.91984
1000	1.12574	0	0	1.34358	0.0816882	0.0453823	27.7259	15.1339	42.2152	126	29.9676	0		-60	0.44949	2.7154e-06					-60	0.054398	0.5909
1050	1.13668	0	0	1.13668	0	0	27.6298	15.6748	42.7554	115	30.6351	0		-59	0.47009	7.0536e-07					-59	0.050678	0.61476
1100	1.13712	0	0	1.13712	0	0	27.1789	16.2963	43.4258	142	30.1284	0		-58	0.4926	1.4472e-07					-58	-0.064122	0.52199
1150	1.13755	0	0	1.13755	0	0	26.7279	16.9178	44.0962	161	29.6216	10		-57	0.49078	1.4176e-07					-57	-0.14507	0.14371
1200	1.13799	0	0	1.13799	0	0	26.2769	17.5393	44.7666	226	29.1149	0		-56	0.4627	7.6025e-07					-56	-0.17606	0.073814
1250	1.13843	0	0	1.13843	0	0	25.8259	18.1608	45.437	187	28.6081	10		-55	0.42747	5.4144e-06					-55	-0.23495	0.015843
1300	1.13886	0	0	1.13886	0	0	25.3749	18.7823	46.1074	272	28.1014	0		-54	0.39373	2.9723e-05					-54	-0.26614	0.0058236
1350	1.15585	0	0	1.15585	0	0	25.6598	18.4453	46.1857	291	28.9434	10		-53	0.35719	0.00015887					-53	-0.2683	0.0052043
1400	1.17697	0	0	1.17697	0	0	26.1287	17.8688	46.116	81	30.1226	10		-52	0.35409	0.00017019					-52	-0.23934	0.012607
1450	1.19809	0	0	1.19809	0	0	26.5976	17.2922	46.0463	95	31.3019	0		-51	0.38159	4.2399e-05					-51	-0.20105	0.036055
1500	1.21921	0	0	1.21921	0	0	27.0664	16.7156	45.9766	82	32.4811	10		-50	0.42355	4.0187e-06					-50	-0.19365	0.04266
1550	1.26911	0	0	1.26911	0	0	26.9457	16.2798	46.1954	96	33.2654	0		-49	0.384	3.1754e-05					-49	-0.15512	0.10402
1600	1.34163	0	0	1.34163	0	0	26.3617	15.9546	46.641	111	33.7393	10		-48	0.32966	0.00038612					-48	-0.10357	0.27715
1650	1.41415	0	0	1.41415	0	0	25.7776	15.6294	47.0865	102	34.2133	10		-47	0.26377	0.0047589					-47	-0.10215	0.28164
1700	1.48667	0	0	1.48667	0	0	25.1936	15.3042	47.532	112	34.6872	0		-46	0.24608	0.0083114					-46	-0.12481	0.18581
1750	1.56076	0.0639803	0.207743	1.88066	0.149287	0.106634	24.7383	15.1378	46.9767	101	34.0377	0		-45	0.21609	0.02037					-45	-0.14403	0.12462
1800	1.63793	0.252158	0.818751	2.89872	0.588368	0.420263	24.5326	15.2798	44.4786	105	31.2075	0		-44	0.19582	0.035152					-44	-0.10505	0.26175
1850	1.71509	0.440335	1.42976	3.91677	1.02745	0.733892	24.3269	15.4217	41.9805	215	28.3774	0		-43	0.14097	0.12951					-43	-0.11201	0.22924
1900	1.79225	0.628513	2.04077	4.93482	1.46653	1.04752	24.1213	15.5637	39.4824	186	25.5472	0		-42	0.092786	0.31763					-42	-0.11352	0.22098
1950	1.86365	0.883876	2.76542	6.02098	2.02089	1.36394	23.7385	15.6555	36.8931	221	22.4811	0		-41	0.067799	0.46378					-41	-0.078612	0.39543
2000	1.88317	1.74392	4.5129	7.72015	3.61273	1.70545	21.762	15.2959	33.4836	291	17.2925	0		-40	0.040572	0.65995					-40	-0.10034	0.27554
2050	1.90268	2.60396	6.26039	9.41933	5.20457	2.04695	19.7854	14.9363	30.0741	235	12.1038	0		-39	-0.0042288	0.96328					-39	-0.11405	0.21291
2100	1.9222	3.464	8.00787	11.1185	6.79641	2.38846	17.8088	14.5766	26.6646	354	6.91509	0		-38	-0.055197	0.54594					-38	-0.11916	0.19113
2150	1.94171	4.32404	9.75535	12.8177	8.38825	2.72997	15.8323	14.217	23.2551	432	1.72642	0		-37	-0.1085	0.23224					-37	-0.11433	0.20796
2200	1.95856	4.24678	9.53373	12.6602	8.27226	2.63659	16.0356	14.2796	23.5967	22	1.50827	0		-36	-0.16114	0.073785					-36	-0.094307	0.29748
2250	1.97498	4.01694	8.99156	12.2006	7.87825	2.47242	16.5938	14.411	24.5489	31	2.09929	0		-35	-0.20693	0.020592					-35	-0.068074	0.45066
2300	1.9914	3.7871	8.44939	11.7409	7.48424	2.30825	17.152	14.5423	25.5011	21	2.69031	0		-34	-0.24373	0.0059567					-34	-0.036027	0.68879
2350	2.00781	3.55726	7.90722	11.2812	7.09023	2.14408	17.7101	14.6736	26.4532	32	3.28132	0		-33	-0.2786	0.0015158					-33	-0.0015907	0.98584
2400	2.02423	3.32742	7.36504	10.8215	6.69622	1.97991	18.2683	14.805	27.4054	51	3.87234	0		-32	-0.30949	0.00037816					-32	0.035961	0.68696
2450	2.04065	3.09758	6.82287	10.3618	6.30221	1.81573	18.8265	14.9363	28.3576	52	4.46336	0		-31	-0.30907	0.00036552					-31	0.04532	0.61006
2500	2.05707	2.86774	6.2807	9.90215	5.9082	1.65156	19.3847	15.0676	29.3098	11	5.05437	0		-30	-0.31774	0.00022981					-30	0.031986	0.7179
2550	2.07348	2.6379	5.73853	9.44247	5.51418	1.48739	19.9429	15.199	30.262	33	5.64539	0		-29	-0.26685	0.0020631					-29	0.034332	0.69706
2600	2.0899	2.40806	5.19635	8.98279	5.12017	1.32322	20.5011	15.3303	31.2142	25	6.23641	0		-28	-0.27615	0.0013501					-28	0.036177	0.68047
2650	2.10632	2.17822	4.65418	8.52312	4.72616	1.15905	21.0592	15.4616	32.1664	22	6.82742	0		-27	-0.28278	0.00097391					-27	0.029188	0.73875
2700	2.12273	1.94838	4.11201	8.06344	4.33215	0.994878	21.6174	15.593	33.1186	42	7.41844	0		-26	-0.31076	0.0002577					-26	0.0094865	0.91337
2750	2.13915	1.71854	3.56984	7.60376	3.93814	0.830707	22.1756	15.7243	34.0708	51	8.00946	0		-25	-0.32127	0.00014508					-25	-0.0039715	0.96354
2800	2.15557	1.48871	3.02767	7.14408	3.54413	0.666535	22.7338	15.8557	35.023	36	8.60047	0		-24	-0.30406	0.00031977					-24	0.00052445	0.99517
2850	2.17199	1.25887	2.48549	6.6844	3.15012	0.502364	23.292	15.987	35.9752	54	9.19149	0		-23	-0.26242	0.001949					-23	0.0060045	0.94448
2900	2.1884	1.02903	1.94332	6.22472	2.75611	0.338193	23.8501	16.1183	36.9274	55	9.78251	0		-22	-0.22199	0.0088768					-22	0.023473	0.78464
2950	2.20482	0.799186	1.40115	5.76504	2.3621	0.174022	24.4083	16.2497	37.8796	21	10.3735	10		-21	-0.21723	0.010208					-21	0.0060932	0.94325
3000	2.22124	0.569346	0.858977	5.30536	1.96809	0.00985028	24.9665	16.381	38.8318	14	10.9645	20		-20	-0.23496	0.0051999					-20	0.025214	0.76745
3050	2.21364	0.910028	1.63583	5.85175	2.5313	0.148591	24.3685	16.0878	37.4013	31	10.4458	10		-19	-0.25516	0.0022608					-19	0.029753	0.72617
3100	2.2045	1.28713	2.49687	6.46236	3.15561	0.306667	23.6967	15.7675	35.8188	65	9.85613	0		-18	-0.24645	0.0031102					-18	0.04683	0.57998
3150	2.19537	1.66423	3.35791	7.07298	3.77992	0.464743	23.0248	15.4473	34.2363	51	9.26651	0		-17	-0.24234	0.0035447					-17	0.080734	0.33779
3200	2.18624	2.04132	4.21895	7.68359	4.40423	0.622819	22.353	15.127	32.6538	21	8.67689	0		-16	-0.22582	0.0064996					-16	0.11452	0.17172
3250	2.1771	2.41842	5.07999	8.2942	5.02854	0.780894	21.6812	14.8067	31.0713	33	8.08726	0		-15	-0.19453	0.019043					-15	0.13361	0.10912
3300	2.16797	2.79552	5.94103	8.90481	5.65285	0.93897	21.0094	14.4864	29.4888	42	7.49764	0		-14	-0.15872	0.055692					-14	0.17513	0.034493
3350	2.15884	3.17262	6.80207	9.51542	6.27717	1.09705	20.3376	14.1662	27.9062	51	6.90802	0		-13	-0.11643	0.16022					-13	0.22448	0.0062679
3400	2.1497	3.54972	7.66312	10.126	6.90148	1.25512	19.6657	13.8459	26.3237	62	6.3184	0		-12	-0.068457	0.4084					-12	0.22375	0.0062637
3450	2.19068	3.63792	7.89908	10.168	7.14053	1.28237	19.5241	13.683	25.9756	61	7.57683	0.543735		-11	-0.028286	0.73202					-11	0.19371	0.017926
3500	2.29049	3.38699	7.40125	9.54236	6.92731	1.15604	20.0048	13.705	27.0765	23	11.0047	1.72577		-10	0.013438	0.87035					-10	0.17865	0.028717
3550	2.39029	3.13605	6.90342	8.91675	6.71409	1.02971	20.4854	13.7269	28.1773	24	14.4326	2.9078		-9	0.06716	0.41259					-9	0.20101	0.01333
3600	2.4901	2.88511	6.40559	8.29113	6.50087	0.903384	20.9661	13.7489	29.2782	13	17.8605	4.08983		-8	0.11984	0.1414					-8	0.23766	0.0031955
3650	2.58991	2.63418	5.90776	7.66551	6.28765	0.777055	21.4468	13.7709	30.3791	51	21.2884	5.27187		-7	0.19388	0.016336					-7	0.23385	0.0036228
3700	2.68971	2.38324	5.40993	7.03989	6.07444	0.650726	21.9275	13.7928	31.48	42	24.7163	6.4539		-6	0.26844	0.0007623					-6	0.26151	0.001053
3750	2.78952	2.13231	4.91211	6.41428	5.86122	0.524397	22.4082	13.8148	32.5808	61	28.1442	7.63593		-5	0.32238	4.2979e-05					-5	0.32284	4.1855e-05
3800	2.88932	1.88137	4.41428	5.78866	5.648	0.398068	22.8889	13.8367	33.6817	22	31.5721	8.81797		-4	0.34478	1.0454e-05					-4	0.39159	4.3034e-07
3850	2.98913	1.63043	3.91645	5.16304	5.43478	0.271739	23.3696	13.8587	34.7826	26	35	10		-3	0.36528	2.5514e-06					-3	0.45787	1.6464e-09
3900	3.69443	3.54886	7.3614	8.08018	5.77333	1.58642	21.1916	12.6456	28.3841	13	15.3571	1.07143		-2	0.44784	3.6343e-09					-2	0.50963	7.9952e-12
3950	3.74494	1.26136	3.86076	2.48382	3.50365	0.373754	27.063	15.548	38.4301	11	35	15.7143		-1	0.54232	1.5444e-13					-1	0.55785	2.1938e-14
4000	4.66789	1.91831	5.51398	1.26771	3.40018	0	28.5535	17.3998	33.8558	22	30.1429	20		0	0.66532	8.3031e-22					0	0.54706	7.182e-14
4050	3.93044	0.150279	0.40016	1.12298	0.214684	0	27.6023	13.7565	47.674	26	54.1765	30		1	0.50565	1.059e-11					1	0.58295	7.5081e-16
4100	4.1053	0	0	1.19498	0	0	24.0136	17.2219	48.5207	11	53.5385	23.8462		2	0.39783	2.2648e-07					2	0.61974	3.9e-18
4150	4.24377	0	0	1.25386	0	0.135454	21.6817	20.1794	47.4702	13	50.8506	20		3	0.29544	0.00017231					3	0.6134	1.3389e-17
4200	4.20158	0	0	1.25568	0	0.47409	21.3747	21.7559	45.2183	21	47.977	20		4	0.27364	0.00054717					4	0.60357	7.4546e-17
4250	4.15939	0	0	1.2575	0	0.812725	21.0677	23.3323	42.9664	22	45.1034	20		5	0.23116	0.0038045					5	0.60415	8.6139e-17
4300	4.1172	0	0	1.25932	0	1.15136	20.7607	24.9087	40.7146	26	42.2299	20		6	0.13889	0.085821					6	0.58204	2.435e-15
4350	4.075	0	0	1.26113	0	1.49	20.4538	26.4851	38.4627	22	39.3563	20		7	0.029666	0.71584					7	0.58402	2.3019e-15
4400	4.07563	0	0	1.26166	0	1.76632	21.4513	27.1432	35.9749	23	37.1525	18.4746		8	-0.0847	0.2995					8	0.60061	2.8569e-16
4450	4.27136	0	0	1.25628	0	1.75879	28.392	23.6181	32.4121	34	38	10		9	-0.16397	0.044243					9	0.62752	6.5824e-18
4500	3.80932	0	0	1.19041	0.0593723	1.96344	22.3192	26.8463	33.873	33	37.9667	25.3333		10	-0.25228	0.0018428					10	0.64443	5.7082e-19
4550	3.9232	0	0	1.226	0.14419	2.43735	23.5677	26.2372	31.647	25	33.6333	18.6667		11	-0.31525	9.0012e-05					11	0.63929	1.7226e-18
4600	4.03708	0	0	1.26159	0.229008	2.91126	24.8163	25.628	29.421	31	29.3	12		12	-0.36768	4.284e-06					12	0.61366	1.1098e-16
4650	4.63928	0	0	3.03431	1.03314	3.87209	22.6338	27.4811	23.412	25	25.2	14.6667		13	-0.39264	8.7033e-07					13	0.59307	2.4807e-15
4700	5.16304	0	0	4.53603	1.69887	4.64976	19.7242	29.1828	19.3478	13	25.8667	21.3333		14	-0.40809	3.1721e-07					14	0.60359	7.4045e-16
4750	4.53595	0	0	1.9758	0.577852	3.86009	19.7877	26.0582	29.5485	0	45.2	30		15	-0.43219	5.6925e-08					15	0.60397	8.8379e-16
4800	5.04209	0	0	2.25332	0.252609	5.6459	19.7236	24.167	27.913	0	39.3333	25.3333		16	-0.45928	7.0357e-09					16	0.55658	4.3786e-13
4850	5.83188	0.572391	1.306	5.17706	1.13898	8.14234	18.796	21.4815	21.3247	0	23.3333	18.6667		17	-0.46269	5.9539e-09					17	0.5078	9.5869e-11
4900	5.81357	3.43434	7.83599	13.821	5.5076	9.06626	14.6328	13.5043	15.2164	0	10	12		18	-0.44522	2.8288e-08					18	0.4635	6.2917e-09
4950	5.79789	4.05148	8.88528	15.1573	6.39686	8.91769	14.1791	12.0273	14.296	0	6.93333	10		19	-0.43297	8.2215e-08					19	0.46696	5.3177e-09
5000	5.78333	3.70655	7.58569	13.3618	5.79498	8.30947	15.3151	13.3361	15.5992	0	8.26667	10		20	-0.40274	8.092e-07					20	0.47342	3.4788e-09
5050	5.76878	3.36162	6.2861	11.5662	5.1931	7.70126	16.4512	14.6449	16.9023	0	9.6	10		21	-0.37111	6.875e-06					21	0.48961	9.553e-10
5100	6.29126	0.666439	1.20605	3.48256	1.22978	6.44562	20.2027	19.6393	25.4174	0	13.9773	17.9545		22	-0.36847	8.722e-06					22	0.51765	7.9507e-11
5150	6.39122	0	0	1.55903	0.259839	3.37791	24.7525	16.8895	35.9739	0	39.5862	15.8621		23	-0.37745	5.4459e-06					23	0.53854	1.1379e-11
5200	6.24755	0	0	1.5256	0.254267	3.30547	21.4633	21.0268	34.7021	0	41.7759	30		24	-0.38347	4.0619e-06					24	0.56489	7.8627e-13
5250	6.51127	1.2996	2.31852	5.19292	1.76799	4.35623	18.3233	30.0197	16.9479	0	19.7931	10		25	-0.34785	3.5664e-05					25	0.57929	1.8314e-13
5300	7.71555	1.48541	2.67924	9.18825	2.80019	3.87391	18.665	29.6755	10.9045	0	12.931	14.1379		26	-0.27588	0.0012534					26	0.56756	8.631e-13
5350	7.8433	0	0	3.47147	0.889506	2.58352	27.1042	27.71	19.172	0	22.2069	16.5517		27	-0.18867	0.029643					27	0.54101	1.7832e-11
5400	7.34699	0.0917095	0.115238	1.9641	0.361815	2.16084	19.8251	20.8963	41.4983	0	54.6897	30		28	-0.15847	0.069545					28	0.53233	5.0594e-11
5450	8.62577	0.641966	0.806666	2.69307	1.0424	5.4897	22.9122	28.3987	26.3997	0	28.6207	12.4138		29	-0.15122	0.084689					29	0.51908	2.1272e-10
5500	8.75583	0	0	1.84448	0.571508	2.9969	19.9543	26.9595	37.2202	0	52.8276	30		30	-0.21376	0.014608					30	0.51612	3.2834e-10
5550	10.8283	4.14023	8.94656	12.4207	8.18982	2.84006	16.073	24.6195	17.7036	0	18.7586	10		31	-0.18213	0.038852					31	0.49716	2.058e-09
5600	9.50598	0.253263	0.471869	4.19897	0.389636	3.44679	20.2716	32.4993	27.2744	0	18.6552	0.689655		32	-0.16928	0.05611					32	0.47759	1.1961e-08
5650	9.08385	0	0	3.61534	0.212747	2.50612	18.2279	28.0249	37.7524	0	38.0345	16.5517		33	-0.10373	0.24582					33	0.46617	3.325e-08
5700	9.27819	1.20791	2.0863	7.23435	2.17762	2.38582	16.5801	26.224	34.1436	0	31.9099	20		34	-0.07243	0.42025					34	0.43186	4.4379e-07
5750	9.62914	2.7178	4.69417	11.7786	4.5783	2.47606	15.1329	25.2637	27.016	0	19.2973	20		35	-0.035417	0.69497					35	0.40986	2.0695e-06
5800	9.45272	2.92866	4.88708	11.8666	4.75829	2.10439	15.1469	26.3363	26.0032	0	15.9551	20		36	0.017083	0.85063					36	0.3785	1.4608e-05
5850	8.8944	2.19883	3.33122	8.72764	3.33017	1.39822	16.219	28.881	29.4186	0	19.3258	20		37	0.080338	0.37706					37	0.33596	0.00014528
5900	8.33609	1.469	1.77537	5.58871	1.90206	0.692047	17.2911	31.4258	32.8339	0	22.6966	20		38	0.14033	0.12315					38	0.27975	0.0018042
5950	7.79454	0.760819	0.26009	2.54331	0.537216	0	18.3187	33.8737	36.1717	0	25.9663	20		39	0.19084	0.036014					39	0.22347	0.013745
6000	8.07451	1.11332	0.733275	4.08042	2.27241	0	17.1708	31.5786	35.71	0	24.2809	20		40	0.22731	0.012534					40	0.18269	0.045808
6050	8.48672	1.50332	1.10499	5.30739	4.0046	0	15.681	29.2619	35.755	0	22.8182	20		41	0.23666	0.0095604					41	0.15697	0.088224
6100	9.31769	2.01208	1.15539	5.55226	5.72729	0	13.109	26.877	37.4047	0	22.0606	20		42	0.24934	0.0064715					42	0.15257	0.099066
6150	9.03311	2.05527	1.1608	5.57858	5.87219	0	12.0732	25.8729	39.5148	0	26.5179	15.8929		43	0.28773	0.0016573					43	0.14851	0.11005
6200	8.65152	2.05796	1.16231	5.58589	5.87989	0	11.171	24.9888	41.6649	0	31.4286	11.4286		44	0.29427	0.0013441					44	0.14455	0.12158
6250	9.75826	2.84347	2.88008	10.8518	7.0122	0	10.0763	23.2038	36.2542	0	27.1802	10		45	0.25005	0.0070353					45	0.13949	0.13708
6300	11.5654	3.99736	5.4055	18.5924	8.67373	0	8.89093	20.9948	27.2854	0	18.6216	10		46	0.22908	0.014222					46	0.11522	0.2222
6350	12.4276	4.42406	6.17962	20.9494	9.20043	0	8.46874	20.4887	24.0411	0	15.8649	8.96396		47	0.20149	0.032347					47	0.084892	0.37132
6400	12.1805	3.99711	4.89784	16.9865	8.39493	0	8.94248	21.9816	27.5169	0	19.9189	6.71171		48	0.23557	0.012407					48	0.049581	0.60366
6450	11.9334	3.57016	3.61607	13.0236	7.58943	0	9.41622	23.4745	30.9926	0	23.973	4.45946		49	0.24147	0.010674					49	0.040514	0.67289
6500	11.6863	3.14321	2.3343	9.06073	6.78394	0	9.88996	24.9675	34.4684	0	28.027	2.20721		50	0.22018	0.020812					50	0.048734	0.61314
6550	11.4461	2.73038	1.08963	5.19322	6.00697	0	10.3544	26.4259	37.843	0	31.9662	10		51	0.12403	0.19879					51	0.012002	0.90143
6600	11.5458	3.00974	1.663	5.99859	6.62772	0	10.3607	26.1954	36.2621	0	30.277	10		52	0.054927	0.57235					52	0.032651	0.73728
6650	11.6454	3.2891	2.23637	6.80395	7.24847	0	10.3671	25.9649	34.6811	0	28.5878	10		53	0.058501	0.54948					53	0.012208	0.90068
6700	11.745	3.56845	2.80974	7.60932	7.86923	0	10.3735	25.7344	33.1001	0	26.8986	10		54	0.089303	0.36264					54	0.0027722	0.9775
6750	11.8446	3.84781	3.3831	8.41469	8.48998	0	10.3799	25.5039	31.5191	0	25.2095	10		55	0.10417	0.29025					55	-0.010534	0.91507
6800	11.9442	4.12716	3.95647	9.22005	9.11074	0	10.3863	25.2733	29.9382	0	23.5203	10		56	0.10979	0.26724					56	-0.0098823	0.92069
6850	12.0439	4.40652	4.52984	10.0254	9.73149	0	10.3927	25.0428	28.3572	0	21.8311	10		57	0.12053	0.22524					57	-0.0033874	0.97291
6900	12.1435	4.68588	5.1032	10.8308	10.3522	0	10.3991	24.8123	26.7762	0	20.1419	10		58	0.10744	0.28245					58	-0.0016441	0.98692
6950	12.2431	4.96523	5.67657	11.6362	10.973	0	10.4055	24.5818	25.1953	0	18.4527	0		59	0.068021	0.49912					59	-0.025864	0.79738
7000	12.4448	5.28354	6.30879	12.6158	11.5682	0	10.1646	24.1212	23.8017	0	16.8744	0		60	0.045696	0.65167					60	-0.049619	0.62396
7050	13.2737	5.84113	7.30252	14.6664	12.0065	0	8.40526	22.2472	23.5598	0	15.9776	0		61	0.08333	0.4122					61	-0.085588	0.39961
7100	14.1026	6.39871	8.29626	16.717	12.4447	0	6.64588	20.3733	23.3178	0	15.0807	0		62	0.12486	0.22058					62	-0.11694	0.25148
7150	14.9315	6.9563	9.28999	18.7676	12.883	0	4.88649	18.4993	23.0758	0	14.1839	0		63	0.13745	0.1794					63	-0.13915	0.17406
7200	15.7604	7.51388	10.2837	20.8182	13.3213	0	3.12711	16.6253	22.8338	0	13.287	0		64	0.12005	0.244					64	-0.18785	0.066836
7250	15.6517	7.19077	10.0026	20.1362	12.5839	0	2.89285	16.3081	25.2365	0	15.2973	0.765766		65	0.081511	0.4323					65	-0.2419	0.01819
7300	15.1019	6.45322	9.12151	18.1684	11.2931	0	3.3763	16.7235	28.8836	0	18.6757	1.89189		66	0.10316	0.32243					66	-0.27007	0.0084762
7350	14.552	5.71567	8.24044	16.2006	10.0024	0	3.85975	17.1389	32.5307	0	22.0541	3.01802		67	0.083088	0.42847					67	-0.27023	0.0088004
7400	14.0021	4.97812	7.35937	14.2327	8.71171	0	4.3432	17.5543	36.1778	0	25.4324	4.14414		68	0.1112	0.29129					68	-0.31231	0.0024394
7450	13.4523	4.24057	6.47829	12.2649	7.421	0	4.82665	17.9697	39.8249	0	28.8108	5.27027		69	0.084506	0.42579					69	-0.29532	0.0044845
7500	12.9024	3.50302	5.59722	10.2971	6.13028	0	5.3101	18.385	43.4721	0	32.1892	6.3964		70	0.04162	0.69691					70	-0.28181	0.0071253
7550	12.3526	2.76547	4.71614	8.32923	4.83957	0	5.79355	18.8004	47.1192	0	35.5676	7.52252		71	-0.0031714	0.97647					71	-0.28645	0.0064998
7600	11.8027	2.02792	3.83507	6.3614	3.54886	0	6.277	19.2158	50.7663	0	38.9459	8.64865		72	-0.051716	0.63228					72	-0.24394	0.022001
7650	11.2528	1.29037	2.95399	4.39357	2.25814	0	6.76045	19.6312	54.4134	0	42.3243	30		73	-0.10768	0.32084					73	-0.25045	0.019299
7700	14.9389	2.26637	0.722448	7.00857	3.40238	0	5.2045	17.4449	49.7343	0	35.8696	7.82609		74	-0.15709	0.1486					74	-0.23621	0.028555
7750	21.5914	8.08391	3.307	17.6087	8.29198	0	1.16263	15.073	28.1885	0	3	1.52174		75	-0.16772	0.12495					75	-0.23713	0.028877
7800	21.6945	7.93716	3.24891	14.6486	6.65621	0	1.96666	16.4496	30.6472	0	3	6.95652		76	-0.18956	0.08417					76	-0.22719	0.037679
7850	20.5697	7.04916	2.37093	10.9035	4.43499	0	2.98763	18.6262	35.4288	0	8.34286	10		77	-0.17648	0.11049					77	-0.087479	0.43164
7900	18.1343	5.4396	0.605434	6.53013	1.67497	0	4.04877	21.5594	42.6128	0	19.7826	10		78	-0.23563	0.033086					78	-0.10229	0.36047
7950	21.6068	9.21402	2.61791	11.2127	3.95418	0	0	17.9609	36.0514	0	13.3043	11.3043		79	-0.28578	0.0097026					79	-0.00049395	0.99651
														80	-0.31096	0.0049923					80	0.017528	0.87736

## Sheet: Fig 5
						PORTUS PISANUS CORE PP3
							Marine influence scores		Charcoal fragments
						Age	(scores x 10)	Backshore scrubs	(frag. per cm-3 x 10)
						0	0	23.4496	51
						50	0	17.9366	22
						100	0	4.48053	13
						150	0	0.990441	2
						200	0	4.63058	11
						250	0	0.980082	32
						300	0	0.990889	45
						350	0	1.39418	33
						400	0	9.52699	32
						450	0	16.2456	31
						500	0	22.6468	25
						550	0	23.7043	42
						600	0	29.0849	136
						650	57.25	46.3288	102
						700	7.84366	40.9819	155
						750	11.531	41.1874	162
						800	15.2183	41.393	143
						850	18.9056	41.5985	133
						900	22.5929	41.8041	136
						950	26.2802	42.0096	121
						1000	29.9676	42.2152	126
						1050	30.6351	42.7554	115
						1100	30.1284	43.4258	142
						1150	39.6216	44.0962	161
						1200	29.1149	44.7666	226
						1250	38.6081	45.437	187
						1300	28.1014	46.1074	272
						1350	38.9434	46.1857	291
						1400	40.1226	46.116	81
						1450	31.3019	46.0463	95
						1500	42.4811	45.9766	82
						1550	33.2654	46.1954	96
						1600	43.7393	46.641	111
						1650	44.2133	47.0865	102
						1700	34.6872	47.532	112
						1750	34.0377	46.9767	101
						1800	31.2075	44.4786	105
						1850	28.3774	41.9805	215
						1900	25.5472	39.4824	186
						1950	22.4811	36.8931	221
						2000	17.2925	33.4836	291
						2050	12.1038	30.0741	235
						2100	6.91509	26.6646	354
						2150	1.72642	23.2551	432
						2200	1.50827	23.5967	22
						2250	2.09929	24.5489	31
						2300	2.69031	25.5011	21
						2350	3.28132	26.4532	32
						2400	3.87234	27.4054	51
						2450	4.46336	28.3576	52
						2500	5.05437	29.3098	11
						2550	5.64539	30.262	33
						2600	6.23641	31.2142	25
						2650	6.82742	32.1664	22
						2700	7.41844	33.1186	42
						2750	8.00946	34.0708	51
						2800	8.60047	35.023	36
						2850	9.19149	35.9752	54
						2900	9.78251	36.9274	55
						2950	20.3735	37.8796	21
						3000	30.9645	38.8318	14
						3050	20.4458	37.4013	31
						3100	9.85613	35.8188	65
						3150	9.26651	34.2363	51
						3200	8.67689	32.6538	21
						3250	8.08726	31.0713	33
						3300	7.49764	29.4888	42
						3350	6.90802	27.9062	51
						3400	6.3184	26.3237	62
						3450	8.12057	25.9756	61
						3500	12.7305	27.0765	23
						3550	17.3404	28.1773	24
						3600	21.9504	29.2782	13
						3650	26.5603	30.3791	51
						3700	31.1702	31.48	42
						3750	35.7801	32.5808	61
						3800	40.3901	33.6817	22
						3850	45	34.7826	26
						3900	16.4286	28.3841	13
						3950	50.7143	38.4301	11
						4000	50.1429	33.8558	22
						4050	84.1765	47.674	26
						4100	77.3846	48.5207	11
						4150	70.8506	47.4702	13
						4200	67.977	45.2183	21
						4250	65.1034	42.9664	22
						4300	62.2299	40.7146	26
						4350	59.3563	38.4627	22
						4400	55.6271	35.9749	23
						4450	48	32.4121	34
						4500	63.3	33.873	33
						4550	52.3	31.647	25
						4600	41.3	29.421	31
						4650	39.8667	23.412	25
						4700	47.2	19.3478	13
						4750	75.2	29.5485	0
						4800	64.6667	27.913	0
						4850	42	21.3247	0
						4900	22	15.2164	0
						4950	16.9333	14.296	0
						5000	18.2667	15.5992	0
						5050	19.6	16.9023	0
						5100	31.9318	25.4174	0
						5150	55.4483	35.9739	0
						5200	71.7759	34.7021	0
						5250	29.7931	16.9479	0
						5300	27.069	10.9045	0
						5350	38.7586	19.172	0
						5400	84.6897	41.4983	0
						5450	41.0345	26.3997	0
						5500	82.8276	37.2202	0
						5550	28.7586	17.7036	0
						5600	19.3448	27.2744	0
						5650	54.5862	37.7524	0
						5700	51.9099	34.1436	0
						5750	39.2973	27.016	0
						5800	35.9551	26.0032	0
						5850	39.3258	29.4186	0
						5900	42.6966	32.8339	0
						5950	45.9663	36.1717	0
						6000	44.2809	35.71	0
						6050	42.8182	35.755	0
						6100	42.0606	37.4047	0
						6150	42.4107	39.5148	0
						6200	42.8571	41.6649	0
						6250	37.1802	36.2542	0
						6300	28.6216	27.2854	0
						6350	24.8288	24.0411	0
						6400	26.6306	27.5169	0
						6450	28.4324	30.9926	0
						6500	30.2342	34.4684	0
						6550	41.9662	37.843	0
						6600	40.277	36.2621	0
						6650	38.5878	34.6811	0
						6700	36.8986	33.1001	0
						6750	35.2095	31.5191	0
						6800	33.5203	29.9382	0
						6850	31.8311	28.3572	0
						6900	30.1419	26.7762	0
						6950	18.4527	25.1953	0
						7000	16.8744	23.8017	0
						7050	15.9776	23.5598	0
						7100	15.0807	23.3178	0
						7150	14.1839	23.0758	0
						7200	13.287	22.8338	0
						7250	16.0631	25.2365	0
						7300	20.5676	28.8836	0
						7350	25.0721	32.5307	0
						7400	29.5766	36.1778	0
						7450	34.0811	39.8249	0
						7500	38.5856	43.4721	0
						7550	43.0901	47.1192	0
						7600	47.5946	50.7663	0
						7650	72.3243	54.4134	0
						7700	43.6957	49.7343	0
						7750	4.52174	28.1885	0
						7800	9.95652	30.6472	0
						7850	18.3429	35.4288	0
						7900	29.7826	42.6128	0
						7950	24.6087	36.0514	0

## Sheet: Fig 6
PORTUS PISANUS CORE PP3
Age	PCA-Axis 1	LOESS	Residual	2.5 percentile	97.5 percentile	Agro-pastoral activities %	Olea + Vitis %
0	-18.571	-18.571	0	-32.1006	-1.01526	15.6977	4.65116
50	-21.331	-30.9905	9.6595	-40.9366	-21.7901	16.6105	4.89796
100	-43.41	-43.41	0	-57.1511	-37.4509	20.6062	5.01139
150	-52.184	-43.41	-8.774	-48.6163	-33.8051	19.1666	6.29921
200	-47.804	-47.804	0	-50.753	-41.4626	17.7939	5.95611
250	-50.869	-50.869	0	-55.49	-47.5066	18.8374	5.31561
300	-54.409	-54.409	0	-64.4055	-53.3526	17.7773	5.92105
350	-50.087	-50.087	0	-59.3556	-47.9812	25.9384	4.98442
400	-41.105	-41.105	0	-47.0783	-36.7476	25.2572	6.32911
450	-34.225	-34.225	0	-38.7716	-29.66	19.2818	5.88235
500	-27.547	-24.313	-3.234	-25.7284	-15.7652	14.6105	5.19481
550	-24.313	-24.313	0	-35.2194	-21.3656	15.1967	6.10169
600	-17.812	1.162	-18.974	0.875298	28.6234	14.9691	8.28025
650	26.637	26.637	0	26.3504	71.0883	10.8888	8.40841
700	-3.6543	13.0099	-16.6642	11.7905	34.9495	13.5265	7.73481
750	-0.61722	-0.61722	-2.10942e-15	-10.2346	2.33395	13.3269	6.58228
800	2.4198	2.41979	5.72558e-06	-3.95726	5.54489	13.1272	5.97015
850	5.4568	5.45683	-2.86377e-05	0.444022	9.07068	12.9276	5.01139
900	8.4939	8.4939	5.32907e-15	4.30967	12.0012	12.7279	4.51467
950	11.531	11.531	-1.06581e-14	7.56021	14.6495	12.5283	5.49683
1000	14.568	11.531	3.037	4.4253	12.8121	12.3286	5.17241
1050	15.389	15.389	0	11.2657	19.6522	11.6666	2.73684
1100	15.348	15.348	0	9.8657	18.5135	10.8248	3.44828
1150	18.19	18.19	0	15.2647	23.9093	9.98304	4.3956
1200	15.266	15.266	0	8.9858	17.3314	9.14125	4.09091
1250	18.108	18.108	0	14.9899	23.7496	8.29945	2.05011
1300	15.184	15.184	0	8.08787	17.6825	7.45765	2.2113
1350	18.67	18.67	0	14.7614	23.919	7.39743	2.8133
1400	19.433	19.433	0	15.8236	24.833	7.5326	3.45745
1450	17.314	17.314	0	10.7494	19.6127	7.66777	5.55556
1500	20.96	20.96	0	18.3214	26.9414	7.80293	3.05556
1550	18.598	18.598	0	12.2209	22.8923	8.04086	4.55764
1600	21.81	21.81	0	18.6953	27.858	8.35952	3.53261
1650	22.139	22.139	0	19.4698	27.8752	8.67818	4.36047
1700	19.586	19.586	0	15.0131	22.9201	8.99684	1.14943
1750	18.572	14.95	3.622	7.69897	15.6139	9.3859	2.18978
1800	14.95	14.95	3.01981e-14	10.3013	19.0632	9.91161	1.10193
1850	11.329	11.329	-3.90799e-14	6.20123	15.1915	10.4373	1.00251
1900	7.7073	11.329	-3.6217	11.0063	19.1446	10.963	2.27273
1950	3.7656	-3.0579	6.8235	-13.205	-4.94393	11.5595	2.26131
2000	-3.0579	-3.0579	-1.42109e-14	-7.75156	0.883975	12.7931	2.5641
2050	-9.8813	-9.88139	8.5669e-05	-14.5081	-5.73128	14.0267	3.30789
2100	-16.705	-16.705	2.4869e-14	-23.4857	-12.8478	15.2604	4.56731
2150	-23.528	-16.705	-6.823	-18.6664	-8.82556	16.494	3.62319
2200	-23.328	-21.985	-1.343	-26.5826	-17.2832	16.3137	4.77454
2250	-21.985	-21.985	4.26326e-14	-26.8172	-18.1022	15.9033	5.30303
2300	-20.642	-20.642	0	-25.7116	-16.4105	15.4928	4.7619
2350	-19.299	-19.299	0	-23.8006	-15.1215	15.0824	4.37018
2400	-17.956	-17.956	0	-22.4686	-13.6966	14.672	3.43915
2450	-16.613	-16.613	-7.10543e-15	-20.7918	-12.552	14.2616	1.77215
2500	-15.27	-15.2697	-0.000289702	-19.804	-11.8693	13.8511	3.57143
2550	-13.926	-13.9263	0.000289702	-18.0707	-9.82628	13.4407	4.77387
2600	-12.583	-12.583	-1.42109e-14	-16.5538	-9.15024	13.0303	4.87179
2650	-11.24	-11.24	3.55271e-15	-15.2316	-7.86409	12.6198	3.86598
2700	-9.897	-9.89697	-2.86345e-05	-15.5441	-6.06677	12.2094	2.7248
2750	-8.5539	-8.55387	-2.86311e-05	-12.8578	-5.04431	11.799	1.25628
2800	-7.2107	-7.21073	2.86312e-05	-11.8374	-3.7582	11.3886	1.8617
2850	-5.8676	-5.8676	4.08562e-14	-11.6549	-2.31218	10.9781	0.821918
2900	-4.5244	-3.08305	-1.44135	-7.61496	1.17662	10.5677	0
2950	-0.2985	-0.2985	0	-4.81096	4.72068	10.1573	0.304878
3000	3.9274	-0.2985	4.2259	-5.79557	3.14913	9.74685	0.655738
3050	-0.62843	-0.62843	0	-5.25932	4.57561	10.4871	0.564972
3100	-5.3768	-7.2424	1.8656	-15.2428	-6.27118	11.3007	0.263852
3150	-7.2424	-7.2424	-1.33227e-14	-11.7805	-3.3224	12.1144	0
3200	-9.108	-9.10811	0.000113561	-14.3238	-5.34049	12.928	0
3250	-10.974	-10.9737	-0.000289173	-16.2417	-7.4191	13.7417	0
3300	-12.839	-12.8393	0.000286392	-19.2166	-7.43953	14.5553	0
3350	-14.705	-14.705	-1.7053e-13	-21.1768	-10.0222	15.369	0
3400	-16.57	-14.705	-1.865	-19.2256	-9.90258	16.1826	0
3450	-15.921	-12.319	-3.602	-14.3942	-5.58491	16.3979	0
3500	-12.319	-12.319	-2.13163e-14	-16.0746	-8.95646	15.9106	0
3550	-8.7179	-8.71776	-0.000142646	-13.0947	-4.94562	15.4234	0
3600	-5.1163	-5.1163	7.10543e-15	-10.2804	-1.28997	14.9362	0
3650	-1.5147	-1.5147	3.28626e-14	-6.34691	1.80074	14.4489	0
3700	2.0869	2.0869	4.21885e-14	-2.31475	6.28561	13.9617	0
3750	5.6885	5.68847	2.86379e-05	-0.00396471	10.669	13.4745	0
3800	9.29	9.29	1.15463e-13	5.40144	17.7397	12.9872	0
3850	12.892	0.5226	12.3694	-18.4114	5.97597	12.5	0
3900	-8.2448	-8.2448	2.30926e-14	-37.3069	-10.8834	15.0955	0
3950	18.51	9.82969	8.68031	-7.81747	17.527	7.59131	0
4000	14.947	14.947	-2.66454e-14	-4.23723	18.2821	8.93689	0
4050	41.426	27.1925	14.2335	12.6724	35.2382	5.54885
4100	39.438	39.438	0	35.2937	53.8868	4.94354
4150	35.94	36.289	-0.349	30.6647	42.038	5.03558
4200	33.14	33.14	-6.39488e-14	27.1739	38.2425	5.71976
4250	30.34	30.34	-3.55271e-15	25.7065	34.6354	6.40394
4300	27.54	27.54	-4.9738e-14	22.7079	31.802	7.08812
4350	24.74	27.54	-2.8	24.9341	35.3062	7.7723
4400	21.993	21.993	0	17.1928	26.4572	8.32695
4450	19.484	19.484	0	12.8572	22.4314	8.29146
4500	23.691	18.037	5.654	11.4034	20.653	9.93891
4550	18.037	18.037	0	14.0918	23.7451	10.8173
4600	12.384	12.3788	0.00515	6.40044	16.9048	11.6958
4650	6.7207	6.7207	0	-6.11191	8.25964	13.8943
4700	6.1916	6.7207	-0.5291	-9.87453	9.37804	15.6975
4750	26.792	20.514	6.278	13.9494	35.7367	13.6559
4800	20.514	20.514	-4.61853e-14	17.813	37.7922	15.0025
4850	2.9492	2.9492	4.44089e-16	-9.70676	10.4244	17.5351
4900	-17.971	-9.6229	-8.3481	-17.027	-0.218357	19.0038
4950	-22.195	-22.195	4.26326e-14	-35.0276	-19.8749	19.1764
5000	-19.264	-19.264	3.55271e-14	-25.7353	-15.1636	18.7935
5050	-16.333	-10.0873	-6.2457	-17.4906	-2.94386	18.4106
5100	-0.91061	-0.91061	0	-13.3796	4.47448	16.625
5150	22.055	12.9637	9.09131	1.23383	23.8171	10.7961
5200	26.838	26.838	-6.03961e-14	26.5514	53.9524	11.4749
5250	-3.2827	3.14881	-6.43151	-6.48359	16.951	15.5811
5300	-10.94	-4.40307	-6.53693	-16.6853	1.8473	15.6917
5350	4.2343	9.54003	-5.30573	0.325713	22.9073	11.2259
5400	37.94	20.2049	17.7351	12.6063	42.642	5.85475
5450	9.7021	25.1943	-15.4922	22.6648	59.374	3.79647
5500	35.574	35.574	-7.81597e-14	22.918	72.5054	1.6973
5550	-10.19	17.7554	-27.9454	10.22	45.4142	3.18479
5600	-0.063265	-0.063265	0	-13.0808	8.42418	2.16006
5650	21.478	6.98037	14.4976	-7.80382	15.0259	0.576681
5700	14.024	14.024	0	10.3814	29.2296	0.768388
5750	-0.71134	14.024	-14.7353	15.0118	29.7115	1.40754
5800	-3.3678	2.7226	-6.0904	-5.17069	8.85349	1.40293
5850	2.7226	2.7226	0	-3.84196	6.35798	0.932145
5900	8.8131	2.7226	6.0905	-7.2975	2.23399	0.461365
5950	14.725	14.725	0	13.6499	22.6905	0
6000	11.881	11.881	0	6.73899	17.0621	0
6050	9.4619	9.4619	0	3.67509	12.6679	0
6100	8.3841	8.3841	0	2.05208	11.4214	0
6150	10.717	10.717	0	6.65857	16.3194	0
6200	13.347	13.347	0	13.0604	25.9871	0
6250	4.7883	4.7883	0	-0.0499075	18.3259	0
6300	-9.0359	-9.0359	0	-21.8685	-6.08846	0
6350	-13.885	-8.1984	-5.6866	-15.3444	-2.79833	0
6400	-8.1984	-8.1984	-3.73035e-14	-14.8075	-4.97645	0
6450	-2.5117	-2.5117	3.90799e-14	-7.96135	1.88669	0
6500	3.175	-2.5117	5.6867	-14.1717	-4.0459	0
6550	11.582	9.1676	2.4144	6.03374	15.7402	0
6600	9.1676	9.1676	7.10543e-15	5.17304	15.1267	0
6650	6.7528	6.7528	2.66454e-15	2.21075	11.2961	0
6700	4.338	4.338	0	-0.298706	9.61344	0
6750	1.9232	1.9232	-2.8631e-06	-2.69073	5.66712	0
6800	-0.49159	-0.491596	5.72625e-06	-4.85614	3.16824	0
6850	-2.9064	-2.9064	1.56319e-13	-6.81496	0.47366	0
6900	-5.3212	-2.9064	-2.4148	-4.55586	3.91861	0
6950	-10.619	-10.619	0	-16.6916	-7.24574	0
7000	-13.025	-15.377	2.352	-22.5546	-13.727	0
7050	-15.377	-15.377	-9.41469e-14	-19.3415	-11.6399	0
7100	-17.73	-17.7297	-0.000289702	-22.5106	-13.617	0
7150	-20.082	-20.082	4.61853e-14	-26.0226	-16.7666	0
7200	-22.434	-20.082	-2.352	-25.6465	-16.4375	0
7250	-19.406	-13.844	-5.562	-14.5291	-5.97889	0
7300	-13.844	-13.844	5.56e-13	-17.7526	-9.79518	0
7350	-8.2832	-8.28312	-8.45723e-05	-12.1884	-4.22271	0
7400	-2.7221	-2.72207	-2.86072e-05	-7.05631	0.802197	0
7450	2.8391	2.8391	-3.10862e-15	-1.27855	7.07438	0
7500	8.4003	8.40016	0.000141425	3.88548	13.4192	0
7550	13.961	13.9614	-0.000384161	8.97277	17.8216	0
7600	19.523	19.523	1.88294e-13	12.7526	26.0594	0
7650	30.914	18.183	12.731	5.16544	27.4454	0
7700	16.843	16.843	0	2.48544	38.8364	0
7750	-23.373	-1.093	-22.28	-8.49631	20.9004	0
7800	-19.029	-19.029	3.90799e-14	-32.0466	-12.884	0
7850	-9.9916	-9.9916	1.59872e-14	-16.9596	-1.24076	0
7900	3.996	-8.55005	12.546	-19.2163	0.650379	0
7950	-7.1085	-7.1085	-1.77636e-14	-21.6424	9.26913	0
